# Supplementary material for: Dichlorido(6-methyl-2,2′-bipyridine-κ2 N,N′)cobalt(II)
Source: Acta Crystallogr Sect E Struct Rep Online. 2012 Oct 6;68(Pt 11):m1332. doi: 10.1107/S1600536812041116 (PMC3515097; doi:10.1107/S1600536812041116)
Supplement: Supplementary file 1 [file e-68-m1332-sup1.cif]

##############################################################################
#                                                                            #
# This CIF contains the data in a paper accepted for publication in          #
# Acta Crystallographica Section E. It conforms to the requirements of       #
# Notes for Authors for Acta Crystallographica Section E, and has been       #
# peer reviewed under the auspices of the IUCr Commission on Journals.       #
#                                                                            #
# Full details of the Crystallographic Information File format               #
# are given in the paper "The Crystallographic Information File (CIF):       #
# a New Standard Archive File for Crystallography" by S. R. Hall, F. H.      #
# Allen and I. D. Brown [Acta Cryst. (1991), A47, 655-685].                  #
#                                                                            #
# The current version of the core CIF dictionary is obtainable from          #
# ftp://ftp.iucr.org/pub/cif_core.dic.                                       #
#                                                                            #
# Software is freely available for graphical display of the structure(s)     #
# in this CIF. For information consult the CIF software page                 #
# http://www.iucr.org/resources/cif/software.                                #
#                                                                            #
# This file may be used for bona fide research purposes within the           #
# scientific community so long as proper attribution is given to the journal # 
# article from which it was obtained.                                        #
#                                                                            #
##############################################################################
data_I
_audit_creation_method     SHELXL-97
_journal_date_recd_electronic     2012-09-24
_journal_date_accepted     2012-10-01
_journal_name_full     'Acta Crystallographica, Section E'
_journal_year     2012
_journal_volume     68
_journal_issue     11
_journal_page_first     m1332
_journal_page_last     m1332
_journal_paper_category     QM
_journal_paper_doi     10.1107/S1600536812041116
_journal_coeditor_code     HY2591
_publ_contact_author_name     'Akbarzadeh Torbati, Niloufar'
_publ_contact_author_address
;
   Department of Chemistry
   University of Sistan and Baluchestan
   P. O. Box 98135-674
   Zahedan
   Iran
;
_publ_contact_author_email     'n.akbarzadeh@chem.usb.ac.ir'
_publ_contact_author_fax     '0098 0541 2416586'
_publ_contact_author_phone     '0098 0541 2416586'
_publ_section_title
;
Dichlorido(6-methyl-2,2'-bipyridine-\k^2^<i>N</i>,<i>N</i>')cobalt(II)
;
loop_
    _publ_author_name
    _publ_author_address
    'Akbarzadeh Torbati, Niloufar'
;      Department of Chemistry
       University of Sistan and Baluchestan
       PO Box 98135-674
       Zahedan
       Iran
;
    'Rezvani, Ali Reza'
;      Department of Chemistry
       University of Sistan and Baluchestan
       PO Box 98135-674
       Zahedan
       Iran
;
    'Saravani, Hamideh'
;      Department of Chemistry
       University of Sistan and Baluchestan
       PO Box 98135-674
       Zahedan
       Iran
;
_chemical_name_systematic
;
Dichlorido(6-methyl-2,2'-bipyridine-\k^2^<i>N</i>,<i>N</i>')cobalt(II)
;
_chemical_name_common     ?
_chemical_formula_moiety     'C11 H10 Cl2 Co1 N2'
_chemical_formula_sum     'C11 H10 Cl2 Co1 N2'
_chemical_formula_iupac     '[Co Cl2 (C11 H10 N2)]'
_chemical_formula_weight     300.04
_chemical_melting_point     ?
_symmetry_cell_setting     monoclinic
_symmetry_space_group_name_H-M     'P 21/n'
_symmetry_space_group_name_Hall     '-P 2yn'
loop_
    _symmetry_equiv_pos_as_xyz
    'x, y, z'
    '-x+1/2, y+1/2, -z+1/2'
    '-x, -y, -z'
    'x-1/2, -y-1/2, z-1/2'
_cell_length_a     7.4395(6)
_cell_length_b     9.4723(8)
_cell_length_c     17.6439(15)
_cell_angle_alpha     90.00
_cell_angle_beta     96.131(7)
_cell_angle_gamma     90.00
_cell_volume     1236.24(18)
_cell_formula_units_Z     4
_cell_measurement_reflns_used     998
_cell_measurement_theta_min     2.32
_cell_measurement_theta_max     29.28
_cell_measurement_temperature     298(2)
_exptl_crystal_description     Block
_exptl_crystal_colour     Blue
_exptl_crystal_size_max     0.20
_exptl_crystal_size_mid     0.15
_exptl_crystal_size_min     0.14
_exptl_crystal_density_diffrn     1.612
_exptl_crystal_density_meas     ?
_exptl_crystal_density_method     'not measured'
_exptl_crystal_F_000     604
_exptl_absorpt_coefficient_mu     1.792
_exptl_absorpt_correction_type     multi-scan
_exptl_absorpt_process_details     '(SADABS; Bruker, 2001)'
_exptl_absorpt_correction_T_min     0.730
_exptl_absorpt_correction_T_max     0.780
_exptl_special_details     ?
_diffrn_ambient_temperature     298(2)
_diffrn_radiation_type     MoK\a
_diffrn_radiation_wavelength     0.71073
_diffrn_radiation_source     'fine-focus sealed tube'
_diffrn_radiation_monochromator     graphite
_diffrn_measurement_device_type     'Bruker APEXII CCD'
_diffrn_measurement_method     '\f and \w scans'
_diffrn_detector_area_resol_mean     ?
_diffrn_reflns_number     7959
_diffrn_reflns_av_R_equivalents     0.0431
_diffrn_reflns_av_sigmaI/netI     0.0383
_diffrn_reflns_theta_min     2.32
_diffrn_reflns_theta_max     29.28
_diffrn_reflns_theta_full     29.28
_diffrn_measured_fraction_theta_max     0.979
_diffrn_measured_fraction_theta_full     0.979
_diffrn_reflns_limit_h_min     -10
_diffrn_reflns_limit_h_max     10
_diffrn_reflns_limit_k_min     -11
_diffrn_reflns_limit_k_max     12
_diffrn_reflns_limit_l_min     -24
_diffrn_reflns_limit_l_max     23
_diffrn_standards_number     ?
_diffrn_standards_interval_count     ?
_diffrn_standards_interval_time     ?
_diffrn_standards_decay_%     ?
_refine_special_details
;
Refinement of <i>F</i>^2^ against ALL reflections. The weighted <i>R</i>-factor
<i>wR</i> and goodness of fit <i>S</i> are based on <i>F</i>^2^, conventional
<i>R</i>-factors <i>R</i> are based on <i>F</i>, with <i>F</i> set to zero for
negative <i>F</i>^2^. The threshold expression of <i>F</i>^2^ >
\s(<i>F</i>^2^) is used only for calculating <i>R</i>-factors(gt) <i>etc</i>.
and is not relevant to the choice of reflections for refinement.
<i>R</i>-factors based on <i>F</i>^2^ are statistically about twice as large
as those based on <i>F</i>, and <i>R</i>- factors based on ALL data will be
even larger.
;
_reflns_number_total     3305
_reflns_number_gt     2481
_reflns_threshold_expression     >2\s(I)
_refine_ls_structure_factor_coef     Fsqd
_refine_ls_matrix_type     full
_refine_ls_R_factor_all     0.0838
_refine_ls_R_factor_gt     0.0580
_refine_ls_wR_factor_gt     0.1201
_refine_ls_wR_factor_ref     0.1312
_refine_ls_goodness_of_fit_ref     1.115
_refine_ls_restrained_S_all     1.115
_refine_ls_number_reflns     3305
_refine_ls_number_parameters     145
_refine_ls_number_restraints     0
_refine_ls_hydrogen_treatment     constr
_refine_ls_weighting_scheme     calc
_refine_ls_weighting_details
         'calc w=1/[\s^2^(Fo^2^)+(0.0444P)^2^+1.4058P] where P=(Fo^2^+2Fc^2^)/3'
_atom_sites_solution_hydrogens     geom
_atom_sites_solution_primary     direct
_atom_sites_solution_secondary     difmap
_refine_ls_shift/su_max     0.000
_refine_ls_shift/su_mean     0.000
_refine_diff_density_max     0.851
_refine_diff_density_min     -0.477
_refine_ls_extinction_method     none
_refine_ls_extinction_coef     ?
loop_
    _atom_type_symbol
    _atom_type_description
    _atom_type_scat_dispersion_real
    _atom_type_scat_dispersion_imag
    _atom_type_scat_source
    'C' 'C' 0.0033 0.0016
                         'International Tables Vol C Tables 4.2.6.8 and 6.1.1.4'
    'H' 'H' 0.0000 0.0000
                         'International Tables Vol C Tables 4.2.6.8 and 6.1.1.4'
    'N' 'N' 0.0061 0.0033
                         'International Tables Vol C Tables 4.2.6.8 and 6.1.1.4'
    'O' 'O' 0.0106 0.0060
                         'International Tables Vol C Tables 4.2.6.8 and 6.1.1.4'
    'Co' 'Co' 0.3494 0.9721
                         'International Tables Vol C Tables 4.2.6.8 and 6.1.1.4'
    'Cl' 'Cl' 0.1484 0.1585
                         'International Tables Vol C Tables 4.2.6.8 and 6.1.1.4'
_computing_data_collection     'APEX2 (Bruker, 2007)'
_computing_cell_refinement     'SAINT (Bruker, 2007)'
_computing_data_reduction     'SAINT (Bruker, 2007)'
_computing_structure_solution     'SHELXS97 (Sheldrick, 2008)'
_computing_structure_refinement     'SHELXL97 (Sheldrick, 2008)'
_computing_molecular_graphics
             'ORTEP-3 (Farrugia, 1997) and Mercury (Macrae <i>et al.</i>, 2006)'
_computing_publication_material     'SHELXTL (Sheldrick, 2008)'
loop_
    _atom_site_type_symbol
    _atom_site_label
    _atom_site_fract_x
    _atom_site_fract_y
    _atom_site_fract_z
    _atom_site_U_iso_or_equiv
    _atom_site_adp_type
    _atom_site_calc_flag
    _atom_site_refinement_flags
    _atom_site_occupancy
    _atom_site_symmetry_multiplicity
    _atom_site_disorder_assembly
    _atom_site_disorder_group
    C C1 0.6700(9) 0.9546(6) 0.2127(3) 0.0841(16) Uani d . 1 1 . .
    H H1A 0.7822 0.9086 0.2296 0.101 Uiso calc R 1 1 . .
    H H1B 0.5749 0.8858 0.2064 0.101 Uiso calc R 1 1 . .
    H H1C 0.6430 1.0233 0.2498 0.101 Uiso calc R 1 1 . .
    C C2 0.6857(6) 1.0262(5) 0.1385(3) 0.0549(10) Uani d . 1 1 . .
    C C3 0.6639(6) 1.1710(5) 0.1282(3) 0.0661(12) Uani d . 1 1 . .
    H H3 0.6359 1.2279 0.1683 0.079 Uiso calc R 1 1 . .
    C C4 0.6843(7) 1.2286(5) 0.0589(3) 0.0679(13) Uani d . 1 1 . .
    H H4 0.6706 1.3254 0.0518 0.081 Uiso calc R 1 1 . .
    C C5 0.7246(6) 1.1457(4) -0.0005(3) 0.0572(10) Uani d . 1 1 . .
    H H5 0.7389 1.1850 -0.0478 0.069 Uiso calc R 1 1 . .
    C C6 0.7439(4) 1.0016(4) 0.0116(2) 0.0430(8) Uani d . 1 1 . .
    C C7 0.7826(5) 0.8999(4) -0.0480(2) 0.0446(8) Uani d . 1 1 . .
    C C8 0.8106(6) 0.9397(5) -0.1220(2) 0.0582(11) Uani d . 1 1 . .
    H H8 0.8110 1.0345 -0.1357 0.070 Uiso calc R 1 1 . .
    C C9 0.8380(7) 0.8356(6) -0.1748(3) 0.0686(13) Uani d . 1 1 . .
    H H9 0.8574 0.8599 -0.2243 0.082 Uiso calc R 1 1 . .
    C C10 0.8363(7) 0.6973(6) -0.1535(3) 0.0703(13) Uani d . 1 1 . .
    H H10 0.8512 0.6264 -0.1888 0.084 Uiso calc R 1 1 . .
    C C11 0.8125(6) 0.6635(5) -0.0799(3) 0.0601(11) Uani d . 1 1 . .
    H H11 0.8138 0.5690 -0.0656 0.072 Uiso calc R 1 1 . .
    N N1 0.7245(4) 0.9445(3) 0.08066(17) 0.0431(7) Uani d . 1 1 . .
    N N2 0.7872(4) 0.7629(3) -0.02746(18) 0.0465(7) Uani d . 1 1 . .
    Co Co1 0.76711(7) 0.73253(5) 0.08569(3) 0.04458(16) Uani d . 1 1 . .
    Cl Cl1 1.03449(15) 0.68766(14) 0.15119(7) 0.0683(3) Uani d . 1 1 . .
    Cl Cl2 0.54399(16) 0.59698(13) 0.11655(7) 0.0673(3) Uani d . 1 1 . .
loop_
    _atom_site_aniso_label
    _atom_site_aniso_U_11
    _atom_site_aniso_U_22
    _atom_site_aniso_U_33
    _atom_site_aniso_U_12
    _atom_site_aniso_U_13
    _atom_site_aniso_U_23
    C1 0.114(5) 0.085(4) 0.056(3) 0.010(3) 0.024(3) -0.014(3)
    C2 0.049(2) 0.055(2) 0.061(2) 0.0011(18) 0.0059(18) -0.0083(19)
    C3 0.056(2) 0.061(3) 0.081(3) 0.005(2) 0.005(2) -0.021(2)
    C4 0.060(3) 0.040(2) 0.103(4) -0.0006(19) 0.004(3) 0.003(2)
    C5 0.052(2) 0.046(2) 0.073(3) -0.0005(17) 0.003(2) 0.013(2)
    C6 0.0343(16) 0.0436(18) 0.050(2) -0.0035(14) 0.0007(14) 0.0110(15)
    C7 0.0353(16) 0.050(2) 0.048(2) -0.0082(15) 0.0024(14) 0.0068(16)
    C8 0.054(2) 0.070(3) 0.049(2) -0.012(2) 0.0021(18) 0.018(2)
    C9 0.066(3) 0.102(4) 0.039(2) -0.010(3) 0.0119(19) 0.003(2)
    C10 0.073(3) 0.090(4) 0.050(3) -0.005(3) 0.015(2) -0.015(2)
    C11 0.061(2) 0.063(3) 0.057(3) -0.003(2) 0.012(2) -0.009(2)
    N1 0.0412(15) 0.0412(15) 0.0465(17) 0.0016(12) 0.0027(13) 0.0022(13)
    N2 0.0442(15) 0.0499(17) 0.0458(16) -0.0021(13) 0.0070(13) 0.0040(14)
    Co1 0.0474(3) 0.0416(3) 0.0458(3) 0.0009(2) 0.0098(2) 0.0099(2)
    Cl1 0.0500(5) 0.0788(8) 0.0754(7) 0.0019(5) 0.0033(5) 0.0350(6)
    Cl2 0.0590(6) 0.0654(7) 0.0786(8) -0.0129(5) 0.0130(5) 0.0186(6)
_geom_special_details
;
All e.s.d.'s (except the e.s.d. in the dihedral angle between two l.s. planes)
are estimated using the full covariance matrix. The cell e.s.d.'s are taken
into account individually in the estimation of e.s.d.'s in distances, angles
and torsion angles; correlations between e.s.d.'s in cell parameters are only
used when they are defined by crystal symmetry. An approximate (isotropic)
treatment of cell e.s.d.'s is used for estimating e.s.d.'s involving l.s.
planes.
;
loop_
    _geom_bond_atom_site_label_1
    _geom_bond_atom_site_label_2
    _geom_bond_site_symmetry_2
    _geom_bond_distance
    _geom_bond_publ_flag
    C1 C2 . 1.490(7) ?
    C1 H1A . 0.9600 ?
    C1 H1B . 0.9600 ?
    C1 H1C . 0.9600 ?
    C2 N1 . 1.336(5) ?
    C2 C3 . 1.391(6) ?
    C3 C4 . 1.363(7) ?
    C3 H3 . 0.9300 ?
    C4 C5 . 1.368(7) ?
    C4 H4 . 0.9300 ?
    C5 C6 . 1.386(5) ?
    C5 H5 . 0.9300 ?
    C6 N1 . 1.355(5) ?
    C6 C7 . 1.477(5) ?
    C7 N2 . 1.346(5) ?
    C7 C8 . 1.397(5) ?
    C8 C9 . 1.386(7) ?
    C8 H8 . 0.9300 ?
    C9 C10 . 1.363(8) ?
    C9 H9 . 0.9300 ?
    C10 C11 . 1.367(6) ?
    C10 H10 . 0.9300 ?
    C11 N2 . 1.347(5) ?
    C11 H11 . 0.9300 ?
    Co1 N1 . 2.034(3) y
    Co1 N2 . 2.038(3) y
    Co1 Cl1 . 2.2320(13) y
    Co1 Cl2 . 2.2121(11) y
loop_
    _geom_angle_atom_site_label_1
    _geom_angle_atom_site_label_2
    _geom_angle_atom_site_label_3
    _geom_angle_site_symmetry_1
    _geom_angle_site_symmetry_3
    _geom_angle
    _geom_angle_publ_flag
    C2 C1 H1A . . 109.5 ?
    C2 C1 H1B . . 109.5 ?
    H1A C1 H1B . . 109.5 ?
    C2 C1 H1C . . 109.5 ?
    H1A C1 H1C . . 109.5 ?
    H1B C1 H1C . . 109.5 ?
    N1 C2 C3 . . 120.2(4) ?
    N1 C2 C1 . . 116.8(4) ?
    C3 C2 C1 . . 122.9(4) ?
    C4 C3 C2 . . 119.3(4) ?
    C4 C3 H3 . . 120.4 ?
    C2 C3 H3 . . 120.4 ?
    C3 C4 C5 . . 120.8(4) ?
    C3 C4 H4 . . 119.6 ?
    C5 C4 H4 . . 119.6 ?
    C4 C5 C6 . . 118.4(4) ?
    C4 C5 H5 . . 120.8 ?
    C6 C5 H5 . . 120.8 ?
    N1 C6 C5 . . 120.7(4) ?
    N1 C6 C7 . . 115.3(3) ?
    C5 C6 C7 . . 123.9(4) ?
    N2 C7 C8 . . 120.7(4) ?
    N2 C7 C6 . . 116.0(3) ?
    C8 C7 C6 . . 123.3(4) ?
    C9 C8 C7 . . 118.9(4) ?
    C9 C8 H8 . . 120.6 ?
    C7 C8 H8 . . 120.6 ?
    C10 C9 C8 . . 119.5(4) ?
    C10 C9 H9 . . 120.2 ?
    C8 C9 H9 . . 120.2 ?
    C9 C10 C11 . . 119.5(5) ?
    C9 C10 H10 . . 120.3 ?
    C11 C10 H10 . . 120.3 ?
    N2 C11 C10 . . 122.1(5) ?
    N2 C11 H11 . . 119.0 ?
    C10 C11 H11 . . 119.0 ?
    C2 N1 C6 . . 120.6(3) ?
    C2 N1 Co1 . . 125.7(3) ?
    C6 N1 Co1 . . 113.7(2) ?
    C7 N2 C11 . . 119.3(3) ?
    C7 N2 Co1 . . 113.4(3) ?
    C11 N2 Co1 . . 127.2(3) ?
    N1 Co1 N2 . . 81.08(13) ?
    N1 Co1 Cl2 . . 117.79(9) ?
    N2 Co1 Cl2 . . 117.29(10) ?
    N1 Co1 Cl1 . . 109.69(10) ?
    N2 Co1 Cl1 . . 112.31(10) ?
    Cl2 Co1 Cl1 . . 114.38(5) ?
loop_
    _geom_torsion_atom_site_label_1
    _geom_torsion_atom_site_label_2
    _geom_torsion_atom_site_label_3
    _geom_torsion_atom_site_label_4
    _geom_torsion_site_symmetry_1
    _geom_torsion_site_symmetry_2
    _geom_torsion_site_symmetry_3
    _geom_torsion_site_symmetry_4
    _geom_torsion
    _geom_torsion_publ_flag
    N1 C2 C3 C4 . . . . -0.6(7) ?
    C1 C2 C3 C4 . . . . 178.6(5) ?
    C2 C3 C4 C5 . . . . 0.4(7) ?
    C3 C4 C5 C6 . . . . 0.2(7) ?
    C4 C5 C6 N1 . . . . -0.5(6) ?
    C4 C5 C6 C7 . . . . 178.4(4) ?
    N1 C6 C7 N2 . . . . 2.4(5) ?
    C5 C6 C7 N2 . . . . -176.5(4) ?
    N1 C6 C7 C8 . . . . -178.5(3) ?
    C5 C6 C7 C8 . . . . 2.6(6) ?
    N2 C7 C8 C9 . . . . 1.9(6) ?
    C6 C7 C8 C9 . . . . -177.1(4) ?
    C7 C8 C9 C10 . . . . 0.2(7) ?
    C8 C9 C10 C11 . . . . -1.8(8) ?
    C9 C10 C11 N2 . . . . 1.2(8) ?
    C3 C2 N1 C6 . . . . 0.3(6) ?
    C1 C2 N1 C6 . . . . -178.9(4) ?
    C3 C2 N1 Co1 . . . . 178.3(3) ?
    C1 C2 N1 Co1 . . . . -0.9(6) ?
    C5 C6 N1 C2 . . . . 0.3(5) ?
    C7 C6 N1 C2 . . . . -178.7(3) ?
    C5 C6 N1 Co1 . . . . -178.0(3) ?
    C7 C6 N1 Co1 . . . . 3.0(4) ?
    C8 C7 N2 C11 . . . . -2.5(6) ?
    C6 C7 N2 C11 . . . . 176.6(3) ?
    C8 C7 N2 Co1 . . . . 174.3(3) ?
    C6 C7 N2 Co1 . . . . -6.6(4) ?
    C10 C11 N2 C7 . . . . 0.9(7) ?
    C10 C11 N2 Co1 . . . . -175.4(4) ?
    C2 N1 Co1 N2 . . . . 176.8(3) ?
    C6 N1 Co1 N2 . . . . -5.0(2) ?
    C2 N1 Co1 Cl2 . . . . 60.6(3) ?
    C6 N1 Co1 Cl2 . . . . -121.3(2) ?
    C2 N1 Co1 Cl1 . . . . -72.6(3) ?
    C6 N1 Co1 Cl1 . . . . 105.6(2) ?
    C7 N2 Co1 N1 . . . . 6.3(3) ?
    C11 N2 Co1 N1 . . . . -177.1(4) ?
    C7 N2 Co1 Cl2 . . . . 123.1(2) ?
    C11 N2 Co1 Cl2 . . . . -60.4(4) ?
    C7 N2 Co1 Cl1 . . . . -101.4(3) ?
    C11 N2 Co1 Cl1 . . . . 75.2(4) ?
loop_
    _geom_hbond_atom_site_label_D
    _geom_hbond_atom_site_label_H
    _geom_hbond_atom_site_label_A
    _geom_hbond_site_symmetry_A
    _geom_hbond_distance_DH
    _geom_hbond_distance_HA
    _geom_hbond_distance_DA
    _geom_hbond_angle_DHA
    _geom_hbond_publ_flag
    C1 H1C Cl1 2_655 0.96 2.78 3.706(6) 163 yes
