# Supplementary material for: Dichlorido(6-methyl-2,2′-bipyridine-κ2 N,N′)cobalt(II)
Source: Acta Crystallogr Sect E Struct Rep Online. 2012 Oct 6;68(Pt 11):m1332. doi: 10.1107/S1600536812041116 (PMC3515097; doi:10.1107/S1600536812041116)
Supplement: Supplementary file 2 [file e-68-m1332-Isup2.hkl]

#
# h,k,l, Fc-squared, Fo-squared, sigma(Fo-squared) and status flag
#
data_I
_shelx_title 'CoCl2'
_shelx_refln_list_code          4
_shelx_F_calc_maximum      130.85
_exptl_crystal_F_000       264.00
_reflns_d_resolution_high  0.7265
 
loop_
 _symmetry_equiv_pos_as_xyz
 'x, y, z'
 '-x+1/2, y+1/2, -z+1/2'
 '-x, -y, -z'
 'x-1/2, -y-1/2, z-1/2'
 
_cell_length_a     7.4395
_cell_length_b     9.4723
_cell_length_c    17.6439
_cell_angle_alpha  90.000
_cell_angle_beta   96.131
_cell_angle_gamma  90.000
 
_shelx_F_squared_multiplier     1.000
 
loop_
 _refln_index_h
 _refln_index_k
 _refln_index_l
 _refln_F_squared_calc
 _refln_F_squared_meas
 _refln_F_squared_sigma
 _refln_observed_status
   4   0   0    10930.50    11111.61    431.95 o
   6   0   0      147.46      166.52      9.72 o
   8   0   0        2.32        4.52     12.73 o
  10   0   0       53.73       55.22     14.14 o
   1   1   0        0.36       -5.23     10.84 o
   2   1   0     4681.42     5044.22     64.10 o
   3   1   0     1327.34     1252.78     18.86 o
   4   1   0    11875.48    12030.64    147.00 o
   5   1   0      157.57      162.59      6.73 o
   6   1   0       69.51       70.90      7.09 o
   7   1   0        0.04        2.08      4.93 o
   8   1   0      584.26      578.89     33.39 o
   9   1   0       13.26       22.98      7.59 o
  10   1   0        3.42       -1.66      9.87 o
   0   2   0    12279.44    11950.11     75.19 o
   1   2   0      539.68      546.07     16.13 o
   2   2   0     2476.77     2282.83     40.44 o
   3   2   0        0.34       24.72      6.32 o
   4   2   0     1841.15     1763.87     21.88 o
   5   2   0       45.15       54.18      6.58 o
   6   2   0       99.01       81.57      5.36 o
   7   2   0        0.09       -1.49      6.06 o
   8   2   0       48.21       53.09      8.81 o
   9   2   0        0.22       -4.12      9.19 o
  10   2   0        6.10       17.13     14.25 o
   1   3   0     1248.22     1107.54     16.15 o
   2   3   0     1658.07     1688.02     29.92 o
   3   3   0       26.51       31.49      9.21 o
   4   3   0      144.40      156.36      5.94 o
   5   3   0      156.34      154.27      6.14 o
   6   3   0      594.96      581.28     13.12 o
   7   3   0        4.70       11.15      8.99 o
   8   3   0       67.42       66.42      9.09 o
   9   3   0        0.90        8.97      9.27 o
   0   4   0     2932.10     3213.04     30.45 o
   1   4   0     4633.06     4285.38     24.71 o
   2   4   0     8346.65     8029.35     35.09 o
   3   4   0     4804.29     4431.90     17.72 o
   4   4   0     1126.79     1132.51     18.69 o
   5   4   0      145.78      157.65      5.84 o
   6   4   0      415.20      404.38     25.99 o
   7   4   0      292.21      292.01      9.65 o
   8   4   0       85.82       98.27      9.47 o
   9   4   0       14.57        5.45      9.34 o
   1   5   0     4182.25     4133.29     22.00 o
   2   5   0        7.16       28.32      7.32 o
   3   5   0       11.44      -12.89     12.89 o
   4   5   0       73.59       90.52     12.79 o
   5   5   0      668.39      621.69     11.43 o
   6   5   0      250.87      249.27     19.36 o
   7   5   0       93.20       88.95      8.05 o
   8   5   0       27.85       34.70     10.21 o
   9   5   0        1.39      -10.94     10.94 o
   0   6   0     1473.34     1346.82     19.49 o
   1   6   0      424.02      393.86     11.75 o
   2   6   0      910.48      841.33     11.90 o
   3   6   0      769.77      757.01     14.61 o
   4   6   0      620.17      565.50     14.23 o
   5   6   0       21.84       38.09     11.98 o
   6   6   0      299.20      281.03     12.71 o
   7   6   0      107.60      125.49      9.21 o
   8   6   0        1.16       15.32     12.55 o
   1   7   0        1.72        4.11     10.51 o
   2   7   0        0.51        6.18      8.44 o
   3   7   0       15.83       30.40      8.60 o
   4   7   0       87.86       81.77     12.50 o
   5   7   0       42.74       49.25     12.36 o
   6   7   0      102.89       97.94     12.28 o
   7   7   0        1.04       13.50     12.03 o
   8   7   0       72.79       80.95      9.57 o
   0   8   0      115.11       86.35     12.93 o
   1   8   0      372.86      348.94      8.72 o
   2   8   0      675.26      674.91     12.99 o
   3   8   0       31.68       41.29      8.80 o
   4   8   0      211.97      214.58      9.83 o
   5   8   0      251.08      281.13     13.48 o
   6   8   0       93.62       77.23     12.64 o
   7   8   0        4.59        4.54     12.89 o
   1   9   0       69.64       79.35      8.95 o
   2   9   0      131.38      132.00      8.53 o
   3   9   0       69.28       73.03      9.05 o
   4   9   0        1.51       16.77      8.30 o
   5   9   0        0.26        8.12      8.42 o
   6   9   0      150.61      162.83     13.20 o
   7   9   0        5.10       -4.99     13.61 o
   0  10   0       19.56       53.86     12.61 o
   1  10   0      365.47      321.80     10.51 o
   2  10   0      401.45      388.39     10.04 o
   3  10   0      200.91      252.86     13.18 o
   4  10   0        3.14       17.76      9.01 o
   5  10   0       79.78       89.98      9.53 o
   6  10   0        3.39       13.21     13.21 o
   1  11   0       11.58       22.60      9.63 o
   2  11   0        9.25       21.20      8.64 o
   3  11   0       26.03       38.84     12.84 o
   4  11   0        0.44       12.80     13.23 o
   5  11   0       21.16       42.72     13.77 o
   0  12   0       45.29       85.53     13.97 o
   1  12   0       89.73       95.08      9.92 o
   2  12   0        9.48        6.95      9.82 o
   3  12   0       70.37       81.72     13.93 o
  -9   0   1       74.13       38.48      9.53 o
  -7   0   1        4.11       18.36     12.04 o
  -5   0   1       30.05       49.50      9.12 o
  -3   0   1      122.40      112.02     11.34 o
  -1   0   1     2792.54     2992.01     30.61 o
   1   0   1     3350.49     3688.67     49.78 o
   3   0   1     3889.41     3705.92     48.91 o
   5   0   1     1928.22     1943.93     51.11 o
   7   0   1      570.61      582.79     12.00 o
   9   0   1       87.83      106.14      9.85 o
 -10   1   1        0.60      -10.75     15.50 o
  -9   1   1       35.05       72.32      9.33 o
  -8   1   1       14.13       18.03      7.41 o
  -7   1   1      452.17      432.63      7.80 o
  -6   1   1       86.63       99.06      5.83 o
  -5   1   1     1975.68     2059.25     18.70 o
  -4   1   1     1455.01     1336.38     23.31 o
  -3   1   1     2660.00     2603.95     16.19 o
  -2   1   1     6116.02     6997.46     56.69 o
  -1   1   1    14771.98    16229.88    163.46 o
   0   1   1     2262.74     2450.44     50.94 o
   1   1   1    10150.23     9385.13     56.29 o
   2   1   1    13633.56    13525.64     90.28 o
   3   1   1     7769.13     7510.65     93.01 o
   4   1   1     2436.63     2709.24     46.69 o
   5   1   1      377.49      372.70     11.65 o
   6   1   1        4.71        9.82      7.59 o
   7   1   1      107.48      119.57     10.23 o
   8   1   1      105.74      102.54     15.18 o
   9   1   1        2.33        9.53      9.29 o
  10   1   1       10.98       15.15     15.42 o
 -10   2   1       27.48       30.39      8.20 o
  -9   2   1       65.59       77.97     20.49 o
  -8   2   1      120.41      118.83      6.47 o
  -7   2   1        0.27        7.17      8.28 o
  -6   2   1      240.60      253.68      8.21 o
  -5   2   1      573.95      554.43     19.11 o
  -4   2   1        1.25        8.90      6.10 o
  -3   2   1     1290.13     1227.85     20.07 o
  -2   2   1        7.89       26.96     11.04 o
  -1   2   1     2129.53     1909.65     18.11 o
   0   2   1     6960.76     8010.35    555.94 o
   1   2   1     2274.33     2242.97     26.89 o
   2   2   1     4698.10     4604.18    147.11 o
   3   2   1     2864.06     2756.99     50.78 o
   4   2   1     1354.07     1201.35     33.96 o
   5   2   1     1007.16     1024.36     23.14 o
   6   2   1      456.65      480.09     18.95 o
   7   2   1     1203.53     1209.27     40.47 o
   8   2   1       13.19       25.54     15.23 o
   9   2   1       43.09       43.23      7.64 o
  -9   3   1       16.53       21.32      7.73 o
  -8   3   1       99.16      102.42      9.24 o
  -7   3   1     1112.73     1098.87     28.02 o
  -6   3   1       85.87      105.72      5.84 o
  -5   3   1      865.92      890.59     19.32 o
  -4   3   1     1763.34     1761.94     37.74 o
  -3   3   1     3636.16     3719.71     60.64 o
  -2   3   1      220.52      262.34     18.26 o
  -1   3   1     7576.36     7567.42     62.29 o
   0   3   1     4955.56     4814.53     58.20 o
   1   3   1      560.51      566.77     18.39 o
   2   3   1      592.66      454.98     13.52 o
   3   3   1     3665.03     3476.22    240.61 o
   4   3   1      270.94      256.17     12.97 o
   5   3   1       75.68       88.22      7.34 o
   6   3   1      367.15      374.20     18.78 o
   7   3   1       96.31      107.35     18.39 o
   8   3   1       15.62       30.31     11.18 o
   9   3   1        0.35       11.96     14.73 o
  -9   4   1       28.36       26.77      9.44 o
  -8   4   1        0.10       -3.53      7.09 o
  -7   4   1        5.49       15.73     17.63 o
  -6   4   1        8.68        7.33      5.41 o
  -5   4   1      102.45       98.68      5.61 o
  -4   4   1      112.27       96.03      5.83 o
  -3   4   1     1810.04     1759.82     11.97 o
  -2   4   1        0.20        6.49      8.63 o
  -1   4   1      726.59      697.80     12.84 o
   0   4   1     1402.47     1267.66     22.75 o
   1   4   1     4132.85     4145.36    111.12 o
   2   4   1       63.13       60.67     14.31 o
   3   4   1     1062.23     1087.77     17.54 o
   4   4   1      391.52      362.41     29.04 o
   5   4   1      223.95      232.99     10.75 o
   6   4   1       17.10       36.91      9.41 o
   7   4   1      348.06      401.01     13.97 o
   8   4   1       80.19       83.59     11.32 o
   9   4   1       21.58       28.69      8.30 o
  -9   5   1       52.02       55.70      8.99 o
  -8   5   1       45.37       63.95     10.28 o
  -7   5   1      181.64      157.07     18.44 o
  -6   5   1       66.32       81.82      7.49 o
  -5   5   1     1367.64     1315.05     19.35 o
  -4   5   1      360.59      330.39     13.18 o
  -3   5   1     2709.92     2562.04     38.77 o
  -2   5   1      871.90      785.59     10.08 o
  -1   5   1     3598.56     3659.72     77.71 o
   0   5   1      131.49       97.57     10.26 o
   1   5   1     4802.51     4714.78    142.39 o
   2   5   1      238.16      189.94     13.55 o
   3   5   1      937.64      952.39     15.70 o
   4   5   1       63.17       26.36     12.46 o
   5   5   1      682.26      628.64     14.38 o
   6   5   1       12.06       44.86     21.06 o
   7   5   1       56.31       55.03     10.48 o
   8   5   1        0.95        8.29     10.33 o
   9   5   1        3.72      -11.67     11.67 o
  -9   6   1       17.91       45.78     13.88 o
  -8   6   1       30.45       41.50      8.74 o
  -7   6   1      113.39       85.01     12.23 o
  -6   6   1       10.20        7.22     11.73 o
  -5   6   1       81.17       83.51      8.82 o
  -4   6   1       17.81        7.11      7.00 o
  -3   6   1      586.92      587.49      7.40 o
  -2   6   1       31.98       23.72      6.62 o
  -1   6   1     1857.01     1576.46     44.43 o
   0   6   1      292.36      254.90     14.56 o
   1   6   1       92.54       85.82      7.96 o
   2   6   1      113.55      106.65     10.08 o
   3   6   1      679.33      670.16     11.78 o
   4   6   1      239.67      201.20     12.93 o
   5   6   1      909.72      920.49     15.11 o
   6   6   1       91.68       86.67      8.48 o
   7   6   1       44.12       58.54     12.25 o
   8   6   1       36.68       57.36     12.73 o
  -8   7   1       89.95       59.46      9.46 o
  -7   7   1        3.87       -0.72      8.51 o
  -6   7   1      185.49      169.53     12.52 o
  -5   7   1      498.97      509.91     13.97 o
  -4   7   1      827.06      760.09     12.25 o
  -3   7   1      903.49      824.70     11.47 o
  -2   7   1      134.28      117.15      8.79 o
  -1   7   1      200.37      207.44      9.93 o
   0   7   1      842.45      829.73     12.07 o
   1   7   1     2344.06     2236.88     16.34 o
   2   7   1      218.87      205.44      8.36 o
   3   7   1       58.27       69.42      8.64 o
   4   7   1       29.96       37.09      9.05 o
   5   7   1      470.97      491.08     13.66 o
   6   7   1      110.90      120.93     12.25 o
   7   7   1        9.42       15.41      8.55 o
   8   7   1        0.14       54.56     13.29 o
  -8   8   1        7.24       31.31     13.54 o
  -7   8   1       76.25       69.61     12.96 o
  -6   8   1       59.56       57.49      9.19 o
  -5   8   1       34.92       11.27     12.39 o
  -4   8   1       12.90        9.32     12.18 o
  -3   8   1       52.30       49.94      9.95 o
  -2   8   1       58.35       79.73      8.19 o
  -1   8   1      327.28      336.99     10.22 o
   0   8   1      436.05      451.80     11.55 o
   1   8   1       41.33       56.43     12.70 o
   2   8   1        5.73        3.44      8.74 o
   3   8   1      148.76      114.92     12.59 o
   4   8   1      390.82      395.43     10.14 o
   5   8   1      114.33      148.31     12.48 o
   6   8   1       25.37       35.82      9.03 o
   7   8   1       13.72        2.77      9.08 o
  -7   9   1       30.36       13.20     13.45 o
  -6   9   1       45.09       65.82     12.68 o
  -5   9   1       26.63       23.68      8.69 o
  -4   9   1      169.57      151.74     12.41 o
  -3   9   1      196.19      172.40     12.89 o
  -2   9   1       71.04       80.60      6.83 o
  -1   9   1       39.61       55.90      9.58 o
   0   9   1      269.91      242.14     14.88 o
   1   9   1       28.31       37.03      9.38 o
   2   9   1      129.86      140.86      8.98 o
   3   9   1        4.23       50.89     12.23 o
   4   9   1       50.56       51.39      9.26 o
   5   9   1        5.62       11.82     12.12 o
   6   9   1       12.95       18.31      8.80 o
   7   9   1        0.12      -13.66     13.66 o
  -6  10   1        0.25       27.31     12.86 o
  -5  10   1        0.05       10.10      9.37 o
  -4  10   1       64.14       73.51     12.93 o
  -3  10   1       41.38       32.78     12.64 o
  -2  10   1       97.26      109.70     14.37 o
  -1  10   1        9.06       17.36      8.65 o
   0  10   1       44.44       40.36     10.59 o
   1  10   1       83.13       93.45     10.08 o
   2  10   1      172.21      216.43      8.29 o
   3  10   1       17.86       -0.63     12.23 o
   4  10   1       10.41       40.93     12.37 o
   5  10   1        7.20       14.09     13.00 o
   6  10   1       23.39       21.58      9.26 o
  -5  11   1        4.16       32.19     13.04 o
  -4  11   1       30.80       27.95     13.32 o
  -3  11   1       12.72       32.72     13.00 o
  -2  11   1      290.09      360.73     10.11 o
  -1  11   1       40.21       32.68     10.23 o
   0  11   1        8.08       10.50      8.81 o
   1  11   1       38.62       51.96      9.85 o
   2  11   1       48.28       51.72     10.03 o
   3  11   1       28.10       18.79     13.30 o
   4  11   1       28.39       55.56     13.27 o
   5  11   1        2.12      -13.95     13.95 o
  -3  12   1        5.23       12.30     14.04 o
  -2  12   1       23.04       20.31      7.73 o
  -1  12   1        2.74       -2.08      8.14 o
   0  12   1        0.98       12.70     11.61 o
   1  12   1        0.67        7.39      9.39 o
   2  12   1       88.81       72.21     14.04 o
   3  12   1        2.59        8.35     13.45 o
 -10   0   2        6.84       -2.16     13.50 o
  -8   0   2     1007.20     1004.29     28.19 o
  -6   0   2       12.34       11.57      7.24 o
  -4   0   2     4635.19     4359.08     18.89 o
  -2   0   2      254.22      230.36     15.93 o
   0   0   2    12248.24    15690.06    524.31 o
   4   0   2     2365.87     2531.61     23.41 o
   6   0   2     2895.76     2782.63     23.05 o
   8   0   2      259.24      289.70     14.23 o
  10   0   2        1.76       12.36     10.14 o
 -10   1   2        2.03       -9.77      9.77 o
  -9   1   2        2.14        2.10     10.39 o
  -8   1   2        2.50       -3.19      7.76 o
  -7   1   2       11.18        9.39      5.00 o
  -6   1   2       48.92       60.41      7.79 o
  -5   1   2      162.92      192.10      6.22 o
  -4   1   2     3292.86     3265.62     29.81 o
  -3   1   2      474.16      563.18      9.07 o
  -2   1   2     4109.46     4726.67     35.46 o
  -1   1   2        0.72        2.66      9.90 o
   0   1   2     5724.39     6883.85     46.51 o
   2   1   2        9.83       18.76     11.40 o
   3   1   2       87.83       93.05      9.04 o
   4   1   2     9745.18    10063.44    188.19 o
   5   1   2      230.04      236.30      9.70 o
   6   1   2     2900.27     2884.78     16.41 o
   7   1   2        2.96        6.55     15.66 o
   8   1   2      319.00      320.28     17.21 o
   9   1   2        4.82       -4.75      7.52 o
 -10   2   2        5.60        0.13      8.13 o
  -9   2   2       82.19       80.56      9.60 o
  -8   2   2      313.29      306.81      6.93 o
  -7   2   2        0.13        2.39      5.58 o
  -6   2   2      447.63      448.69     15.91 o
  -5   2   2      216.63      216.15      8.18 o
  -4   2   2     1449.48     1462.57      9.33 o
  -3   2   2        8.07        8.43      5.84 o
  -2   2   2     3495.75     3504.90     29.23 o
  -1   2   2      234.03      176.40     11.58 o
   0   2   2     2188.77     2106.95     26.63 o
   1   2   2     1944.03     2087.95     55.50 o
   2   2   2     2518.02     2251.39    112.54 o
   3   2   2        7.34       20.83     13.72 o
   4   2   2      159.68      165.57      8.86 o
   5   2   2        8.78       13.52      7.34 o
   6   2   2      100.25      105.39      9.39 o
   7   2   2       42.27       54.68      7.31 o
   8   2   2      281.11      296.84      8.49 o
   9   2   2       14.71       16.38     11.50 o
  -9   3   2        1.09       24.82     10.08 o
  -8   3   2       38.33       34.07      6.88 o
  -7   3   2      156.41      140.83      6.61 o
  -6   3   2        0.79        7.84      9.80 o
  -5   3   2        4.89       27.17      5.91 o
  -4   3   2      534.33      580.98      8.54 o
  -3   3   2      153.96      142.18      6.67 o
  -2   3   2     3326.00     3214.45     53.72 o
  -1   3   2      218.99      221.22     10.77 o
   0   3   2      704.28      806.99     16.17 o
   1   3   2      137.50      120.78     17.41 o
   2   3   2     6720.04     6132.34     32.40 o
   3   3   2     2917.81     2510.99    130.36 o
   4   3   2     1470.28     1572.74     80.34 o
   5   3   2       76.24       78.11      7.48 o
   6   3   2      729.57      720.93     41.17 o
   7   3   2      221.70      210.17     10.46 o
   8   3   2      138.62      162.14      9.65 o
   9   3   2        0.88       -2.67      7.66 o
  -9   4   2        0.09       -5.08     14.51 o
  -8   4   2       66.45       81.25      6.79 o
  -7   4   2       32.36       42.88      7.01 o
  -6   4   2      893.91      907.77     13.63 o
  -5   4   2      259.36      230.31      5.91 o
  -4   4   2      262.06      233.40     11.40 o
  -3   4   2      655.54      654.04     12.06 o
  -2   4   2     3151.06     3253.74     14.92 o
  -1   4   2     5211.07     4862.00    118.30 o
   0   4   2     1384.40     1397.22     16.58 o
   1   4   2       75.03       67.92     11.31 o
   2   4   2      287.26      326.66     15.34 o
   3   4   2     3611.47     3376.98     23.35 o
   4   4   2      422.26      422.06     10.94 o
   5   4   2      103.08      114.51      8.98 o
   6   4   2       54.13       69.80      9.62 o
   7   4   2        7.84        7.99      7.12 o
   8   4   2        4.79        3.02      8.82 o
   9   4   2       14.10       14.42      8.17 o
  -9   5   2       21.42       29.93      8.09 o
  -8   5   2       14.00       12.68      7.61 o
  -7   5   2      352.76      366.02     17.50 o
  -6   5   2      186.89      178.88      8.79 o
  -5   5   2      132.56      132.77      6.37 o
  -4   5   2       54.99       49.81     10.74 o
  -3   5   2      984.26      945.44     10.75 o
  -2   5   2     1630.95     1519.73     11.60 o
  -1   5   2       23.88       70.92      9.53 o
   0   5   2     2203.80     1969.10     27.54 o
   1   5   2       99.28      168.88     10.81 o
   2   5   2     3478.34     3269.35     21.28 o
   3   5   2     2322.58     2027.33     16.79 o
   4   5   2      820.85      783.46     11.98 o
   5   5   2        6.46       29.49     11.93 o
   6   5   2      378.86      335.80     13.07 o
   7   5   2      688.24      679.00     10.74 o
   8   5   2       65.61       70.49      8.40 o
   9   5   2        1.37       10.84     11.37 o
  -9   6   2       22.34        2.11     13.43 o
  -8   6   2        1.64       14.84     12.50 o
  -7   6   2       35.40       22.87     11.87 o
  -6   6   2       27.58       32.03      5.70 o
  -5   6   2      317.40      275.36      8.40 o
  -4   6   2      738.17      674.73      9.02 o
  -3   6   2       76.12       84.76      7.06 o
  -2   6   2      456.00      456.43     16.00 o
  -1   6   2     1153.89     1072.26     13.16 o
   0   6   2      809.74      863.10     21.89 o
   1   6   2      117.51      102.80      9.61 o
   2   6   2       23.77       42.08     12.59 o
   3   6   2      253.72      232.96      9.76 o
   4   6   2       30.33       19.83      8.62 o
   5   6   2       28.67       47.15     11.57 o
   6   6   2        4.18       10.55      8.33 o
   7   6   2       32.08       38.73      9.01 o
   8   6   2        3.79        3.97      8.73 o
  -8   7   2       22.53       27.02     13.25 o
  -7   7   2       18.87       22.76     12.14 o
  -6   7   2        0.62        5.04      8.80 o
  -5   7   2      144.54      151.03      9.26 o
  -4   7   2        2.64        7.51      5.67 o
  -3   7   2      148.75      123.17      9.47 o
  -2   7   2      291.29      308.62      8.86 o
  -1   7   2      877.13      847.31     21.76 o
   0   7   2     1071.89     1025.16     42.91 o
   1   7   2      372.04      378.74     14.94 o
   2   7   2      664.07      629.60     13.07 o
   3   7   2      310.90      297.16     13.11 o
   4   7   2      371.90      350.85     13.20 o
   5   7   2      127.07      132.86     12.71 o
   6   7   2       74.40       87.23      8.42 o
   7   7   2       23.02       12.05     12.14 o
   8   7   2       32.43       62.03     13.14 o
  -8   8   2       14.59       23.39      9.58 o
  -7   8   2       23.98       42.31     12.77 o
  -6   8   2      155.38      186.36      9.69 o
  -5   8   2      132.64      182.61     12.98 o
  -4   8   2      219.39      176.06      9.28 o
  -3   8   2      307.93      316.16      9.69 o
  -2   8   2      642.28      678.39     17.49 o
  -1   8   2       17.99       31.90      8.87 o
   0   8   2      439.23      423.60     10.77 o
   1   8   2      165.77      191.12     10.31 o
   2   8   2        0.03       -4.33      9.26 o
   3   8   2      140.59      141.07     12.18 o
   4   8   2       31.87       27.73     12.66 o
   5   8   2        2.68       -6.46      8.82 o
   6   8   2       28.35       48.32     11.84 o
   7   8   2        6.05        8.49     12.73 o
  -7   9   2        2.71       -2.65      9.26 o
  -6   9   2        1.27       -4.02      9.14 o
  -5   9   2      225.34      234.64     10.01 o
  -4   9   2        4.55       46.35     12.55 o
  -3   9   2      120.22      141.90     12.41 o
  -2   9   2      282.82      290.86      8.65 o
  -1   9   2      534.53      569.67     26.80 o
   0   9   2        3.13       17.02      8.76 o
   1   9   2      530.23      526.61      9.57 o
   2   9   2      518.82      533.09      9.81 o
   3   9   2      149.12      167.21     12.77 o
   4   9   2       66.50       62.46      9.51 o
   5   9   2      199.12      193.51      9.66 o
   6   9   2       41.66       36.71      9.16 o
   7   9   2        2.92       -9.71      9.71 o
  -6  10   2       33.88       51.43     13.38 o
  -5  10   2       19.90       23.14     12.98 o
  -4  10   2       11.71       17.86     12.70 o
  -3  10   2      156.26      190.31     12.33 o
  -2  10   2       45.78       55.81      7.43 o
  -1  10   2       44.94       65.89     16.22 o
   0  10   2       33.68       46.26      8.87 o
   1  10   2       94.23       75.20      7.90 o
   2  10   2        0.35        3.19     10.16 o
   3  10   2        7.25       16.09     12.59 o
   4  10   2       69.39       75.00     12.89 o
   5  10   2        8.18        8.96      8.82 o
   6  10   2       23.14       12.80     13.30 o
  -5  11   2        0.82       20.22     13.36 o
  -4  11   2        0.17        7.13     13.29 o
  -3  11   2       60.48       50.91      9.71 o
  -2  11   2       51.85       13.78      8.62 o
  -1  11   2       46.40       54.82     10.04 o
   0  11   2        3.66       -0.85      8.94 o
   1  11   2      132.33      170.90     11.69 o
   2  11   2       63.87       30.43      9.48 o
   3  11   2      117.63      160.63     13.50 o
   4  11   2       17.26       20.90      9.32 o
   5  11   2       54.01       76.53     13.72 o
  -3  12   2       63.37       58.45     10.35 o
  -2  12   2        0.91       11.80      8.63 o
  -1  12   2       76.51       85.31      8.07 o
   0  12   2       17.65       31.24      9.45 o
   1  12   2       18.76       29.51     10.34 o
   2  12   2       10.68       22.39     13.23 o
   3  12   2        3.44       16.81     13.57 o
  -9   0   3       81.35       80.09      8.06 o
  -7   0   3       86.18      118.67     10.86 o
  -5   0   3     3333.42     3466.02     79.72 o
  -3   0   3     1683.60     1572.15     46.47 o
  -1   0   3    13095.58    14446.00    179.87 o
   3   0   3     2972.32     3076.07     26.95 o
   5   0   3     1359.34     1344.55     18.27 o
   7   0   3      297.51      295.35     10.69 o
   9   0   3       69.55       65.75     13.29 o
 -10   1   3        6.10       15.01     18.06 o
  -9   1   3       89.24       95.58      9.79 o
  -8   1   3       54.06       69.21      6.81 o
  -7   1   3        4.37        5.29      5.99 o
  -6   1   3      200.40      203.00      6.65 o
  -5   1   3      911.84      910.06     17.36 o
  -4   1   3       13.39       20.78      6.07 o
  -3   1   3      186.01      211.77      6.71 o
  -2   1   3      270.42      317.23      9.14 o
  -1   1   3      281.72      332.58     12.95 o
   0   1   3     1220.29     1270.49     21.05 o
   3   1   3      958.94      866.62     13.23 o
   4   1   3     3922.22     3909.36     68.85 o
   5   1   3        2.12        0.14      8.98 o
   6   1   3      152.35      155.03      9.53 o
   7   1   3      168.47      169.30     20.38 o
   8   1   3      179.51      179.75      9.68 o
   9   1   3        7.89       24.53     12.45 o
 -10   2   3        7.72        4.41      9.89 o
  -9   2   3        0.78       -8.43      8.43 o
  -8   2   3      132.27      131.66      6.69 o
  -7   2   3      214.57      217.16     13.65 o
  -6   2   3      109.60      114.08      5.79 o
  -5   2   3      572.72      645.20     11.66 o
  -4   2   3     2303.69     2223.62     23.10 o
  -3   2   3     2650.14     2727.46     15.31 o
  -2   2   3     2208.95     2518.11     30.76 o
  -1   2   3    17121.93    17881.50     77.02 o
   0   2   3     6156.32     6349.61     45.51 o
   1   2   3      605.47      626.28     28.36 o
   2   2   3       99.87       95.31     11.96 o
   3   2   3     4427.78     4133.37    129.32 o
   4   2   3       12.86       11.24      9.93 o
   5   2   3       48.72       47.45      7.18 o
   6   2   3      202.48      201.62      9.46 o
   7   2   3      254.09      275.20      8.09 o
   8   2   3      206.93      205.16      9.83 o
   9   2   3       50.56       53.44      9.63 o
  -9   3   3       83.85       74.61      6.02 o
  -8   3   3      120.20      117.17      9.78 o
  -7   3   3      144.60      159.98      8.53 o
  -6   3   3        2.65       12.56      6.43 o
  -5   3   3     2282.24     2265.85     10.55 o
  -4   3   3      102.25      133.07      5.65 o
  -3   3   3       31.29       24.67     13.72 o
  -2   3   3      260.02      263.38      7.53 o
  -1   3   3     3861.41     3929.13     84.40 o
   0   3   3     3379.71     3566.62     77.49 o
   1   3   3      848.81      930.22     20.71 o
   2   3   3      913.28      973.83     18.56 o
   3   3   3      902.65      916.60     29.18 o
   4   3   3      670.99      633.96     27.36 o
   5   3   3      151.23      153.75      9.89 o
   6   3   3      120.89      150.21     10.15 o
   7   3   3      706.26      673.19     57.36 o
   8   3   3        0.10       11.38      7.80 o
   9   3   3       12.54       -2.51      9.68 o
  -9   4   3        0.84        5.63      7.26 o
  -8   4   3      217.17      220.77      6.89 o
  -7   4   3      234.20      248.04     13.52 o
  -6   4   3       55.35       58.26      4.98 o
  -5   4   3      331.55      318.56      5.98 o
  -4   4   3     1103.79     1142.89      9.28 o
  -3   4   3     2055.79     2124.45     14.41 o
  -2   4   3      637.51      566.77      9.47 o
  -1   4   3     6673.42     6693.35     95.86 o
   0   4   3      146.23      151.76     11.32 o
   1   4   3     3244.45     3191.89    161.19 o
   2   4   3     1089.28      897.58     17.60 o
   3   4   3     5393.17     5086.65     24.77 o
   4   4   3       54.69       35.83      8.99 o
   5   4   3      399.54      371.78     14.08 o
   6   4   3      150.82      147.42     10.14 o
   7   4   3      170.68      185.90     10.51 o
   8   4   3        1.28       11.87      7.09 o
   9   4   3        9.22        3.03     10.58 o
  -9   5   3       13.47       13.02      9.68 o
  -8   5   3        6.39       15.89      8.67 o
  -7   5   3       76.45       88.56      6.85 o
  -6   5   3      129.46      133.67      8.92 o
  -5   5   3      131.85      139.56      6.22 o
  -4   5   3      121.65      128.82      8.01 o
  -3   5   3      756.83      750.33      8.72 o
  -2   5   3      257.20      253.87      7.55 o
  -1   5   3       29.89       47.75      9.29 o
   0   5   3      119.97      120.76     10.03 o
   1   5   3      101.93      113.44     10.23 o
   2   5   3      104.16       97.95     13.32 o
   3   5   3       28.54       41.86      8.71 o
   4   5   3       47.79       64.05     12.37 o
   5   5   3      127.81      129.61      8.99 o
   6   5   3       96.66      107.58      9.01 o
   7   5   3        3.79       52.23     11.71 o
   8   5   3       10.11       -1.79     12.79 o
   9   5   3       21.49       22.05     12.45 o
  -9   6   3       14.44       10.85      9.75 o
  -8   6   3        3.53       13.27      8.62 o
  -7   6   3        7.27        7.34     13.75 o
  -6   6   3        2.32        4.99      5.45 o
  -5   6   3      495.62      525.92      7.51 o
  -4   6   3      180.18      177.60      7.99 o
  -3   6   3      691.45      634.60     13.44 o
  -2   6   3      951.38      860.21      8.99 o
  -1   6   3      279.98      287.92     15.31 o
   0   6   3      806.12      741.66     12.98 o
   1   6   3     3630.26     3477.15    157.11 o
   2   6   3     1037.33      987.94     15.90 o
   3   6   3       14.95        2.29     12.43 o
   4   6   3       51.67       38.71      8.55 o
   5   6   3      917.65      840.84     11.77 o
   6   6   3      103.01      107.79     11.77 o
   7   6   3       28.64       39.54     12.03 o
   8   6   3        1.67        7.28      8.90 o
  -8   7   3      115.11       94.54     10.03 o
  -7   7   3      169.47      166.19     12.70 o
  -6   7   3      166.49      147.10     21.38 o
  -5   7   3       35.81       45.21      6.80 o
  -4   7   3      483.60      496.19      8.72 o
  -3   7   3      828.52      812.19     11.79 o
  -2   7   3      263.47      246.42     14.85 o
  -1   7   3      201.80      210.12      9.94 o
   0   7   3       74.18       60.46      9.34 o
   1   7   3      145.09      170.85      9.78 o
   2   7   3        5.81        2.88     12.55 o
   3   7   3        5.94        6.44     12.16 o
   4   7   3      206.97      218.07     12.66 o
   5   7   3      167.18      178.08     12.45 o
   6   7   3       17.80       26.84     11.68 o
   7   7   3        4.35       13.79     11.87 o
   8   7   3        6.08        8.85     13.27 o
  -7   8   3        5.49       10.23      8.85 o
  -6   8   3       68.05       60.87     12.52 o
  -5   8   3       11.15        3.58      8.67 o
  -4   8   3      943.83      925.42     36.13 o
  -3   8   3      315.19      303.39      7.89 o
  -2   8   3      526.85      494.51     14.24 o
  -1   8   3       27.06       39.04     14.09 o
   0   8   3     1521.31     1541.54     22.06 o
   1   8   3      917.22      898.28     17.46 o
   2   8   3      333.88      340.98     10.09 o
   3   8   3       19.16       41.36     11.78 o
   4   8   3       71.73       81.83      9.32 o
   5   8   3      152.22      147.49     12.64 o
   6   8   3       97.57      135.31      8.98 o
   7   8   3        0.35        4.56     12.80 o
  -7   9   3       17.82       14.14     13.46 o
  -6   9   3       28.02       46.96     13.32 o
  -5   9   3        0.07       -8.62      8.62 o
  -4   9   3       44.94       59.04      9.37 o
  -3   9   3        2.87       -6.95     12.80 o
  -2   9   3        0.59        5.14      6.56 o
  -1   9   3       23.82       30.82      8.73 o
   0   9   3      176.17      147.65      9.25 o
   1   9   3       65.21       64.05      7.64 o
   2   9   3      117.22      132.91     12.66 o
   3   9   3       29.10       31.47     11.94 o
   4   9   3      117.72      102.87      9.32 o
   5   9   3       80.66       85.24     12.45 o
   6   9   3       18.30       23.17     12.87 o
   7   9   3       21.73       22.42      9.55 o
  -6  10   3       54.33       70.33      9.30 o
  -5  10   3       13.19        4.83     12.91 o
  -4  10   3      150.99      117.48     13.20 o
  -3  10   3      134.08      131.11      9.37 o
  -2  10   3      648.22      693.12     14.16 o
  -1  10   3       73.81       71.90      8.97 o
   0  10   3      332.06      272.11     15.65 o
   1  10   3       71.27       56.94     10.93 o
   2  10   3      266.02      266.04     10.35 o
   3  10   3       98.76      120.41     13.18 o
   4  10   3      103.31      117.50      9.98 o
   5  10   3        3.42        6.10     13.11 o
   6  10   3        3.92        1.88     13.27 o
  -5  11   3        0.31      -13.54     13.54 o
  -4  11   3       26.28       38.27     13.36 o
  -3  11   3       10.77       10.51      9.20 o
  -2  11   3        4.60       19.22      7.94 o
  -1  11   3        0.90        3.50      8.89 o
   0  11   3       20.25       43.55     10.05 o
   1  11   3       15.51       17.73      9.07 o
   2  11   3      105.57      147.24     13.13 o
   3  11   3        0.03        0.73     13.07 o
   4  11   3        0.11       29.45     13.25 o
   5  11   3        3.22        2.02      9.67 o
  -3  12   3        0.05       20.89     13.46 o
  -2  12   3      171.90      151.79      8.76 o
  -1  12   3        1.11        0.28      7.78 o
   0  12   3       44.95       44.49     10.53 o
   1  12   3        7.04       -2.57     10.39 o
   2  12   3       57.08       64.05     14.05 o
   3  12   3        0.02      -10.94     14.00 o
 -10   0   4        2.97        7.07      9.75 o
  -8   0   4       18.18       10.65      9.00 o
  -6   0   4      154.96      153.14     14.36 o
  -4   0   4     1269.96     1280.91     31.44 o
  -2   0   4     3176.47     3134.71     20.15 o
   4   0   4      509.02      493.23     15.27 o
   6   0   4        5.16       -4.77     12.80 o
   8   0   4      102.29      102.94     13.18 o
 -10   1   4        2.13        6.60      6.20 o
  -9   1   4       12.05       19.31      8.16 o
  -8   1   4      471.96      492.27     12.59 o
  -7   1   4       59.66       58.71      5.54 o
  -6   1   4       61.64       94.76      8.57 o
  -5   1   4      116.37      117.07      7.61 o
  -4   1   4     4807.67     4884.48     28.38 o
  -3   1   4       17.23       12.19      7.17 o
  -2   1   4     4599.13     4931.74     28.26 o
  -1   1   4      113.48      172.66      8.67 o
   0   1   4      847.17      783.98     31.13 o
   1   1   4      982.10      937.96     24.64 o
   3   1   4      427.02      377.47     11.28 o
   4   1   4      408.57      437.85     10.80 o
   5   1   4       12.44        3.74      9.06 o
   6   1   4     1171.56     1146.40     30.39 o
   7   1   4        1.51       -7.25      7.25 o
   8   1   4        6.36        8.36      9.03 o
   9   1   4        0.44        0.90      9.43 o
 -10   2   4        8.19        3.59      6.28 o
  -9   2   4       45.23       34.83      6.61 o
  -8   2   4       30.41       38.20      5.78 o
  -7   2   4      143.28      139.33      5.86 o
  -6   2   4       86.53       86.54      6.67 o
  -5   2   4        0.09       -2.53      5.66 o
  -4   2   4      713.14      762.74      9.03 o
  -3   2   4      710.91      772.84      7.71 o
  -2   2   4       50.43       38.12      6.62 o
  -1   2   4     2801.00     2605.90     52.28 o
   0   2   4     2591.57     3009.75     59.80 o
   1   2   4       63.45       74.26     12.85 o
   2   2   4     1221.75     1107.87     24.50 o
   3   2   4       17.65       25.22     10.60 o
   4   2   4      490.29      486.55     21.34 o
   5   2   4        9.62       -1.17      7.12 o
   6   2   4      756.03      742.98     23.52 o
   7   2   4       18.90       19.50     17.99 o
   8   2   4      202.55      211.68     21.91 o
   9   2   4       30.12       17.85      7.73 o
  -9   3   4       26.56       24.43      5.90 o
  -8   3   4      175.28      170.19      6.67 o
  -7   3   4       19.87       18.70      5.41 o
  -6   3   4     1144.99     1166.85      8.56 o
  -5   3   4     1252.07     1212.23      8.64 o
  -4   3   4      122.28      132.81      9.95 o
  -3   3   4      302.18      280.20      6.49 o
  -2   3   4     5149.49     5289.71     47.71 o
  -1   3   4     2462.24     2463.40     73.90 o
   0   3   4      935.01      890.37     15.06 o
   1   3   4       76.07       73.82     10.94 o
   2   3   4     1745.07     1736.47     35.39 o
   3   3   4       80.12       80.49      8.05 o
   4   3   4      832.96      765.04     53.04 o
   5   3   4      283.24      266.10     27.06 o
   6   3   4        9.76       13.43      8.64 o
   7   3   4       14.50       32.40      9.86 o
   8   3   4       22.40       15.91     17.43 o
   9   3   4       37.26       44.31     10.43 o
  -9   4   4       24.65       36.40      5.95 o
  -8   4   4        5.23       16.53      5.64 o
  -7   4   4      107.27      108.37      6.45 o
  -6   4   4       17.79       22.96      6.45 o
  -5   4   4      148.68      141.54      5.93 o
  -4   4   4        0.57       -0.13      7.56 o
  -3   4   4      911.21      899.65     14.78 o
  -2   4   4     1435.43     1411.26     16.19 o
  -1   4   4      833.34      867.79     36.22 o
   0   4   4        6.46        5.13     10.47 o
   1   4   4        1.97       15.37     12.04 o
   2   4   4     2766.73     2525.42     21.94 o
   3   4   4     1386.86     1203.48     14.45 o
   4   4   4      235.93      232.54     11.22 o
   5   4   4      515.31      499.94     29.50 o
   6   4   4      395.64      365.36     36.19 o
   7   4   4      116.48      116.33     15.47 o
   8   4   4       70.32       67.42      9.21 o
   9   4   4        4.64       18.23     13.77 o
  -9   5   4        0.18        4.21      5.95 o
  -8   5   4       55.28       44.55      5.42 o
  -7   5   4       36.24       49.00      5.85 o
  -6   5   4      722.08      765.72     10.64 o
  -5   5   4      800.81      767.27      6.91 o
  -4   5   4     1273.86     1219.43     29.10 o
  -3   5   4        1.79       -7.80      7.80 o
  -2   5   4     1211.30     1182.08      9.86 o
  -1   5   4     4642.08     4551.37     83.87 o
   0   5   4     1349.72     1289.35     14.69 o
   1   5   4      721.88      768.25     15.97 o
   2   5   4      456.54      427.87     10.78 o
   3   5   4      373.47      320.26     13.52 o
   4   5   4      474.91      456.60     10.68 o
   5   5   4        0.27       -0.29     11.48 o
   6   5   4       15.51       17.92      9.05 o
   7   5   4        2.78       24.27      8.82 o
   8   5   4        9.41       18.02     12.43 o
   9   5   4       45.76       49.03     13.61 o
  -9   6   4       38.51       11.64     13.59 o
  -8   6   4        2.94        3.96      7.43 o
  -7   6   4        7.25       18.60     12.70 o
  -6   6   4      319.92      295.05     10.95 o
  -5   6   4      102.00      110.99      6.23 o
  -4   6   4      156.99      132.40      6.99 o
  -3   6   4      104.79      116.60      6.95 o
  -2   6   4      517.72      540.68      8.40 o
  -1   6   4      599.18      570.17      9.79 o
   0   6   4      460.57      460.26     10.98 o
   1   6   4       99.03       98.55     10.89 o
   2   6   4       95.97      104.05     12.59 o
   3   6   4      954.91      864.64     15.15 o
   4   6   4      484.69      470.12     13.77 o
   5   6   4        0.44       17.52     11.35 o
   6   6   4      180.04      187.76      9.37 o
   7   6   4      137.52      163.37     13.21 o
   8   6   4       60.24       56.04      9.80 o
  -8   7   4       49.47       64.43     13.16 o
  -7   7   4       50.25       49.50      7.66 o
  -6   7   4       26.60       47.81      6.39 o
  -5   7   4      515.04      505.11      8.98 o
  -4   7   4      139.65      144.18      7.82 o
  -3   7   4      261.55      246.56     14.05 o
  -2   7   4       39.93       47.89      7.23 o
  -1   7   4      509.85      463.15     11.93 o
   0   7   4      378.00      389.66     30.18 o
   1   7   4      729.72      735.90     19.37 o
   2   7   4      139.36      115.00      9.35 o
   3   7   4       64.24       60.78     12.09 o
   4   7   4      236.88      234.93      9.53 o
   5   7   4       54.36       66.23      8.46 o
   6   7   4       21.56       19.06     11.69 o
   7   7   4        0.78       35.64     12.16 o
   8   7   4        0.08       26.23     13.41 o
  -8   8   4        5.50       14.54     13.82 o
  -7   8   4       16.21       31.99     12.86 o
  -6   8   4        0.06       -5.32      7.41 o
  -5   8   4      128.98      131.05     10.24 o
  -4   8   4       14.93       24.52     13.49 o
  -3   8   4       27.27       50.63      9.71 o
  -2   8   4       16.71       17.86      5.63 o
  -1   8   4      317.94      297.33      9.95 o
   0   8   4       84.21      113.50      9.33 o
   1   8   4      222.77      183.76     11.19 o
   2   8   4        7.55       12.75     11.75 o
   3   8   4      221.72      230.90     12.80 o
   4   8   4       33.96       45.13      8.30 o
   5   8   4      455.61      457.53     10.55 o
   6   8   4       13.16        4.18     12.20 o
   7   8   4       36.73       48.85     13.09 o
  -7   9   4       65.90       52.77     13.46 o
  -6   9   4      102.96      109.60     13.32 o
  -5   9   4      139.02      131.57      9.48 o
  -4   9   4        5.92        8.27      8.22 o
  -3   9   4      727.00      714.18     28.30 o
  -2   9   4      132.13      150.55      7.71 o
  -1   9   4      188.53      209.30      9.51 o
   0   9   4      101.72       98.77      8.96 o
   1   9   4      851.98      847.51     30.41 o
   2   9   4        0.24       19.74     12.25 o
   3   9   4       52.10       55.18     12.45 o
   4   9   4      168.27      208.21     13.11 o
   5   9   4       72.27       84.06      9.30 o
   6   9   4        5.68       33.26     13.07 o
  -6  10   4        8.75        6.20     13.29 o
  -5  10   4        0.64       11.19     13.00 o
  -4  10   4        0.11        2.37      7.69 o
  -3  10   4       24.43       24.28      6.99 o
  -2  10   4      203.84      170.28      8.01 o
  -1  10   4       28.10       23.12      8.90 o
   0  10   4        0.50       14.98     11.61 o
   1  10   4      164.37      175.80     10.30 o
   2  10   4      160.55      144.59      9.51 o
   3  10   4       73.72       84.81     12.71 o
   4  10   4       13.21       -1.50     12.98 o
   5  10   4       79.74       57.54     13.25 o
   6  10   4        7.94       40.05     13.48 o
  -5  11   4       22.91       23.28     13.79 o
  -4  11   4       10.46        7.89     13.27 o
  -3  11   4       86.49       85.71      9.13 o
  -2  11   4       11.92       11.54      7.92 o
  -1  11   4       88.99       87.71      7.68 o
   0  11   4       31.08       36.37      7.99 o
   1  11   4       49.04       44.92      8.27 o
   2  11   4        0.23       10.10     12.45 o
   3  11   4       61.11       82.67     13.63 o
   4  11   4       14.91        7.35     13.54 o
   5  11   4        7.42        8.80     13.88 o
  -3  12   4       11.59       20.60      9.68 o
  -2  12   4        0.11       11.36      8.39 o
  -1  12   4        0.16        7.64      8.17 o
   0  12   4        6.66        4.97      9.37 o
   1  12   4       12.09       23.59     10.63 o
   2  12   4        4.47       20.38     13.82 o
   3  12   4        7.60        4.08     14.18 o
  -9   0   5      443.13      398.91     10.35 o
  -7   0   5      169.32      161.69      7.56 o
  -5   0   5     1155.00     1163.84     11.07 o
  -3   0   5     2452.32     2546.21     27.81 o
  -1   0   5      163.31      113.56     14.25 o
   5   0   5       29.47       32.79     12.52 o
   7   0   5       99.46      112.24     12.87 o
   9   0   5        1.05       -5.53     13.30 o
 -10   1   5        1.11       11.96      5.84 o
  -9   1   5       38.88       67.66      9.07 o
  -8   1   5        0.81       -1.18      9.03 o
  -7   1   5      101.27      103.38      6.00 o
  -6   1   5       52.28       74.17      5.70 o
  -5   1   5     2891.59     3011.69     34.62 o
  -4   1   5     1392.75     1434.95      8.94 o
  -3   1   5      587.65      630.35     12.13 o
  -2   1   5      303.98      310.81      7.38 o
  -1   1   5     8961.62    10278.23    559.04 o
   0   1   5     3679.91     3541.05     91.77 o
   1   1   5     2285.46     2348.17     28.68 o
   4   1   5       20.37       24.41      8.76 o
   5   1   5     1375.18     1293.40     18.81 o
   6   1   5      343.24      320.61      8.52 o
   7   1   5      116.66      126.12     10.76 o
   8   1   5        2.98       14.63     10.34 o
   9   1   5       40.95       43.92     10.68 o
 -10   2   5        0.77       17.24      7.80 o
  -9   2   5      153.33      159.12     12.87 o
  -8   2   5      273.29      255.11      6.85 o
  -7   2   5       89.69       99.83      9.63 o
  -6   2   5       61.54       82.40      6.31 o
  -5   2   5     1071.78      992.85     15.27 o
  -4   2   5      492.04      519.71      7.75 o
  -3   2   5       14.78       15.84      5.32 o
  -2   2   5      781.23      805.03     11.83 o
  -1   2   5     1505.66     1440.80     28.34 o
   0   2   5     3874.63     4319.93     64.12 o
   1   2   5      720.79      772.73     20.37 o
   2   2   5     1958.46     1952.61     27.22 o
   3   2   5        5.96       24.05      9.73 o
   4   2   5      902.93      791.63     29.94 o
   5   2   5       37.43       38.60      9.61 o
   6   2   5      119.97      135.58      9.14 o
   7   2   5      350.14      364.56     10.10 o
   8   2   5       15.92       31.36      8.86 o
   9   2   5        1.93       -2.40      7.86 o
  -9   3   5        5.33       11.05      6.55 o
  -8   3   5       15.99       13.02      5.76 o
  -7   3   5      180.39      187.23      9.76 o
  -6   3   5      280.75      312.25      9.23 o
  -5   3   5        1.15        8.86      5.48 o
  -4   3   5      984.85      957.70     12.74 o
  -3   3   5       95.17       83.93      6.22 o
  -2   3   5       54.98       52.87      7.19 o
  -1   3   5     2341.35     2202.91     25.59 o
   0   3   5     2087.30     2208.54     38.99 o
   1   3   5      147.48      135.49     11.13 o
   2   3   5     1366.76     1413.39     28.22 o
   3   3   5     5058.13     4733.51    160.46 o
   4   3   5       12.51       19.47      7.39 o
   5   3   5      283.87      263.14     26.12 o
   6   3   5      368.91      332.10     26.50 o
   7   3   5      368.81      372.30     25.99 o
   8   3   5       25.27       28.96     10.01 o
   9   3   5       73.93       70.36     10.77 o
  -9   4   5       56.04       60.45      6.07 o
  -8   4   5        0.18       -7.32      7.32 o
  -7   4   5      102.33      123.13      9.47 o
  -6   4   5      455.24      438.43      6.57 o
  -5   4   5      803.26      771.60      6.97 o
  -4   4   5        5.74        8.14      5.69 o
  -3   4   5      246.78      246.30      8.24 o
  -2   4   5     4121.14     4221.99     72.68 o
  -1   4   5     2819.02     2896.93     99.52 o
   0   4   5       33.31       27.89     10.38 o
   1   4   5      314.85      328.09     12.68 o
   2   4   5      218.29      221.70     20.76 o
   3   4   5      158.67      157.42     15.08 o
   4   4   5        6.68        6.19      9.34 o
   5   4   5       52.16       70.24      9.21 o
   6   4   5       26.92       25.82      7.41 o
   7   4   5       14.09       12.51      9.77 o
   8   4   5        0.12       24.53     10.91 o
   9   4   5        0.08       -3.62      9.89 o
  -9   5   5       22.29       18.21      5.63 o
  -8   5   5       95.00       99.36      5.85 o
  -7   5   5       38.87       42.42      6.11 o
  -6   5   5       39.06       33.09      5.41 o
  -5   5   5      317.98      298.53      7.17 o
  -4   5   5      184.47      184.78     11.99 o
  -3   5   5      571.93      556.73      8.81 o
  -2   5   5     1955.72     1884.09     13.22 o
  -1   5   5      844.49      909.30     27.76 o
   0   5   5       87.45      121.38     10.01 o
   1   5   5     2005.18     1918.56     20.20 o
   2   5   5     2327.22     2171.28     18.38 o
   3   5   5      385.71      398.60     10.84 o
   4   5   5       84.22       63.52      8.69 o
   5   5   5      512.03      507.75     13.72 o
   6   5   5      211.69      212.92     12.20 o
   7   5   5       54.54       30.92     12.37 o
   8   5   5       16.15       36.94     12.80 o
  -8   6   5       30.43       48.55      9.22 o
  -7   6   5       22.26        4.19      5.55 o
  -6   6   5      213.87      220.23      7.49 o
  -5   6   5       42.39       39.76      5.46 o
  -4   6   5        0.80        0.31     10.79 o
  -3   6   5     1189.26     1185.32     13.92 o
  -2   6   5      269.35      298.29      8.23 o
  -1   6   5       10.76       19.77      9.21 o
   0   6   5       23.26       19.81      9.00 o
   1   6   5      465.27      488.12     14.12 o
   2   6   5      116.06      124.87      9.69 o
   3   6   5        6.72        1.22     11.94 o
   4   6   5       29.44       31.70      8.21 o
   5   6   5      109.01       97.63      8.85 o
   6   6   5       19.17       30.47     11.91 o
   7   6   5       20.68       50.64     12.53 o
   8   6   5        0.13       -7.17      9.33 o
  -8   7   5        0.58       -3.34      6.94 o
  -7   7   5        0.06        5.74      5.81 o
  -6   7   5        2.20       15.62      9.48 o
  -5   7   5       46.87       54.04      7.29 o
  -4   7   5        0.97        7.07      7.24 o
  -3   7   5      210.89      189.09      6.76 o
  -2   7   5       57.73       63.19      7.34 o
  -1   7   5        3.29        7.07      9.36 o
   0   7   5      110.85      109.65      9.51 o
   1   7   5     1731.90     1705.13     58.29 o
   2   7   5      351.20      319.69     13.32 o
   3   7   5        5.75       13.91     12.07 o
   4   7   5      127.94      133.72      8.99 o
   5   7   5      323.35      313.96     12.84 o
   6   7   5      193.86      182.64      9.60 o
   7   7   5        1.09       -6.37     12.68 o
   8   7   5        4.34        2.61     13.36 o
  -7   8   5      169.25      166.97     29.10 o
  -6   8   5        2.34       -0.48      7.90 o
  -5   8   5        0.46       10.69      7.56 o
  -4   8   5      278.13      264.80     18.37 o
  -3   8   5      176.43      181.44      9.15 o
  -2   8   5      583.61      538.88      7.86 o
  -1   8   5        3.44       11.76     10.78 o
   0   8   5      475.68      531.13     26.53 o
   1   8   5       16.25       10.98      9.57 o
   2   8   5      571.59      584.30     14.52 o
   3   8   5        6.16        0.27     12.00 o
   4   8   5        0.94      -10.76     12.03 o
   5   8   5       46.91       76.07     12.02 o
   6   8   5        0.57       -9.87     12.53 o
   7   8   5        0.87      -12.98     12.98 o
  -7   9   5       36.23       16.95      9.91 o
  -6   9   5        6.22       57.65     12.66 o
  -5   9   5        1.35       -0.44      8.93 o
  -4   9   5       84.86       71.64      6.11 o
  -3   9   5      434.22      404.42      9.02 o
  -2   9   5       86.35       96.52      7.92 o
  -1   9   5       49.33       58.04      8.77 o
   0   9   5      534.67      482.21     17.77 o
   1   9   5      165.03      120.77     10.17 o
   2   9   5      591.33      489.10     11.25 o
   3   9   5       72.91       96.13     12.91 o
   4   9   5      456.99      456.12     10.93 o
   5   9   5       21.55       16.83     12.34 o
   6   9   5      140.10      110.94     13.29 o
  -6  10   5       49.86       52.68     13.66 o
  -5  10   5       39.16       33.96     13.23 o
  -4  10   5       55.59       50.93      8.94 o
  -3  10   5        1.96       -0.34      7.82 o
  -2  10   5      148.60      157.04      8.18 o
  -1  10   5      115.85      134.58      7.45 o
   0  10   5      242.52      264.99      9.88 o
   1  10   5       19.28       35.21      9.62 o
   2  10   5       12.72        2.41      8.82 o
   3  10   5       13.94       41.32      8.71 o
   4  10   5       18.76       33.62      8.60 o
   5  10   5        3.13       34.28     12.93 o
  -5  11   5        2.64       12.20      9.62 o
  -4  11   5        2.63       13.29      8.10 o
  -3  11   5       32.98       29.37      8.66 o
  -2  11   5      122.67      136.12     13.01 o
  -1  11   5       56.98       49.30      7.65 o
   0  11   5       29.43       26.04     10.00 o
   1  11   5       40.65       35.01     10.03 o
   2  11   5      130.46      120.70     10.00 o
   3  11   5       42.27       59.21     13.34 o
   4  11   5       93.93       52.29     10.00 o
  -3  12   5        0.26        6.61      9.17 o
  -2  12   5       16.06       16.89      7.81 o
  -1  12   5        4.78       17.65      7.85 o
   0  12   5       65.50       68.55     12.51 o
   1  12   5        1.97       -1.74     10.88 o
   2  12   5        6.17       24.27     13.46 o
   3  12   5        1.02       11.39     13.45 o
 -10   0   6        3.88       18.82      8.13 o
  -8   0   6      609.10      607.16     20.09 o
  -6   0   6      226.87      267.74      8.27 o
  -4   0   6     6006.20     6080.46     27.31 o
  -2   0   6     3656.74     3961.43     18.57 o
   0   0   6     1390.83     1438.88     15.24 o
   4   0   6        2.37       26.12      8.67 o
   6   0   6     1023.96     1020.73     16.63 o
   8   0   6       71.01       68.07     12.96 o
 -10   1   6       35.04       27.81      7.81 o
  -9   1   6        0.79        4.58      5.42 o
  -8   1   6       71.18       70.99      5.78 o
  -7   1   6       21.18       30.67      8.29 o
  -6   1   6      455.17      442.49      6.22 o
  -5   1   6      116.96      129.53     12.16 o
  -4   1   6      661.08      752.38      9.84 o
  -3   1   6     1056.40     1043.12      8.67 o
  -2   1   6      612.55      550.50      7.80 o
  -1   1   6      851.09     1022.34     49.33 o
   0   1   6     3785.93     4676.35    268.77 o
   1   1   6       84.11       84.96     15.70 o
   4   1   6      587.31      565.82      9.22 o
   5   1   6       64.64       61.24      9.02 o
   6   1   6      565.21      560.62     13.23 o
   7   1   6        0.79        5.21      8.70 o
   8   1   6        1.73        6.90      8.95 o
   9   1   6        8.18       15.96      9.49 o
  -9   2   6       28.74       40.74      6.52 o
  -8   2   6      239.80      246.47      6.58 o
  -7   2   6      164.98      164.36      6.58 o
  -6   2   6     1151.32     1161.09     10.65 o
  -5   2   6       65.58       63.79      7.31 o
  -4   2   6     2119.78     2199.99     29.04 o
  -3   2   6      451.03      492.27      7.28 o
  -2   2   6     8605.18     8872.52     36.98 o
  -1   2   6      400.04      437.58      8.16 o
   0   2   6      753.05      767.65     20.55 o
   1   2   6     1214.28     1204.71     21.60 o
   2   2   6     4118.40     4291.62     34.24 o
   4   2   6      268.04      211.05     17.81 o
   5   2   6      210.00      194.65     14.44 o
   6   2   6      182.17      178.16      9.17 o
   7   2   6       14.03       29.00      7.19 o
   8   2   6       27.14       23.21     11.30 o
   9   2   6        8.46       11.12      8.10 o
  -9   3   6       15.81       44.96     14.20 o
  -8   3   6       37.95       50.75      6.30 o
  -7   3   6        2.99        9.87      5.47 o
  -6   3   6      974.46      968.44     18.93 o
  -5   3   6       19.41       25.86      5.40 o
  -4   3   6      142.16      164.66      6.73 o
  -3   3   6      807.88      928.83     20.56 o
  -2   3   6      289.83      251.15      5.72 o
  -1   3   6       91.92      121.42      7.42 o
   0   3   6       22.73       16.85     10.53 o
   1   3   6     1948.99     1991.43     92.69 o
   2   3   6     3191.21     3408.84     35.12 o
   3   3   6      454.59      476.44     20.28 o
   4   3   6       20.36       26.10      9.53 o
   5   3   6        5.55       12.94      6.98 o
   6   3   6      314.25      351.00     11.18 o
   7   3   6       24.87       26.06      8.69 o
   8   3   6       27.01       19.81      7.77 o
   9   3   6        1.53       12.34      9.90 o
  -9   4   6        4.85        5.40      7.40 o
  -8   4   6       11.76        6.27      6.35 o
  -7   4   6       18.46       31.59      8.77 o
  -6   4   6      774.96      807.63     12.33 o
  -5   4   6      517.73      496.90     15.71 o
  -4   4   6      273.28      281.47     12.37 o
  -3   4   6        9.71       15.38      7.90 o
  -2   4   6     3928.41     3886.17     14.11 o
  -1   4   6     5365.21     5345.54    159.69 o
   0   4   6     1543.52     1521.66     17.09 o
   1   4   6      367.75      417.78     11.89 o
   2   4   6     1009.41     1035.91     24.77 o
   3   4   6     1503.92     1409.93     59.84 o
   4   4   6      854.90      796.46     29.00 o
   5   4   6      195.65      185.62      9.12 o
   6   4   6       12.18       20.80     11.12 o
   7   4   6       24.57       29.89      9.78 o
   8   4   6       68.10       76.77     10.31 o
   9   4   6       16.78       25.44      8.80 o
  -9   5   6       46.74       53.80      6.47 o
  -8   5   6       25.46       41.02     12.28 o
  -7   5   6       32.60       45.54      6.43 o
  -6   5   6        9.98       26.34      7.14 o
  -5   5   6      212.89      223.80      6.67 o
  -4   5   6      171.05      198.39     16.01 o
  -3   5   6       56.17       61.32      7.37 o
  -2   5   6       65.93      106.69      9.99 o
  -1   5   6        8.09       21.96      6.64 o
   0   5   6        8.89       10.24      9.28 o
   1   5   6      306.28      282.98     11.22 o
   2   5   6      243.58      277.02     23.64 o
   3   5   6     1038.26      915.59     12.68 o
   4   5   6      137.90      137.76      9.05 o
   5   5   6       20.30       26.66      8.40 o
   6   5   6       74.74      117.82     12.41 o
   7   5   6      228.11      224.11     13.45 o
   8   5   6       32.83       27.00      9.44 o
  -8   6   6       73.66       65.18      5.57 o
  -7   6   6       22.73       21.64      6.14 o
  -6   6   6      243.91      261.47      7.62 o
  -5   6   6      537.79      483.84      6.87 o
  -4   6   6     2011.54     1938.81     29.68 o
  -3   6   6        5.55       25.59      7.55 o
  -2   6   6     1152.87     1106.96     15.19 o
  -1   6   6     1255.93     1228.57     34.49 o
   0   6   6     3728.50     3828.47     20.36 o
   1   6   6      196.25      183.89     12.29 o
   2   6   6      474.44      449.79     10.73 o
   3   6   6      448.82      446.47     10.42 o
   4   6   6      240.15      207.14     12.75 o
   5   6   6      173.59      179.78     12.62 o
   6   6   6       49.61       63.77     12.03 o
   7   6   6        0.97       12.98     12.61 o
   8   6   6       10.48       24.64     13.93 o
  -8   7   6      122.40      106.29      8.64 o
  -7   7   6      172.92      182.05     12.85 o
  -6   7   6       10.45        8.52      7.14 o
  -5   7   6      123.47      138.01     13.86 o
  -4   7   6      122.69      162.99      7.98 o
  -3   7   6      499.98      495.93      7.56 o
  -2   7   6       83.42       72.35      7.46 o
  -1   7   6      111.43      120.96      9.49 o
   0   7   6      753.87      692.63     12.51 o
   1   7   6        2.95        6.01     10.06 o
   2   7   6      253.31      263.38     12.82 o
   3   7   6       70.61       47.64     12.12 o
   4   7   6      345.65      375.30     13.52 o
   5   7   6       45.62       60.30     12.14 o
   6   7   6        1.13       -5.67      8.35 o
   7   7   6        8.55       -7.21     12.59 o
  -7   8   6        0.22        4.12      6.31 o
  -6   8   6       37.86       43.66      6.86 o
  -5   8   6      225.73      221.56      9.59 o
  -4   8   6      158.63      122.51      6.86 o
  -3   8   6      842.35      809.82     12.14 o
  -2   8   6       75.94       72.97      6.45 o
  -1   8   6      291.65      285.02     20.83 o
   0   8   6      197.25      201.41      9.72 o
   1   8   6     1227.81     1205.38     47.83 o
   2   8   6       43.03       67.95     12.09 o
   3   8   6       34.83       17.24      8.49 o
   4   8   6        9.35       23.30      8.55 o
   5   8   6      231.98      223.21     12.79 o
   6   8   6       18.48       50.44     12.77 o
   7   8   6       42.24       36.44      9.92 o
  -7   9   6       52.64       44.60     13.61 o
  -6   9   6        0.95        7.99      8.98 o
  -5   9   6        0.26       14.24      8.00 o
  -4   9   6       11.87       22.02      9.71 o
  -3   9   6       92.06      101.42      7.44 o
  -2   9   6       65.50       74.12      7.75 o
  -1   9   6        0.41        3.44      6.13 o
   0   9   6       10.97       26.91      9.63 o
   1   9   6        1.18       11.91      9.49 o
   2   9   6       91.09       90.95     12.43 o
   3   9   6       16.86       22.58      8.65 o
   4   9   6        9.09       31.20      8.82 o
   5   9   6       33.16       50.69     12.66 o
   6   9   6        0.18       -1.39     13.25 o
  -6  10   6       45.62       43.85     13.32 o
  -5  10   6       12.93       19.91      9.57 o
  -4  10   6       13.66       16.68      7.88 o
  -3  10   6      295.41      309.27      8.46 o
  -2  10   6      132.19      140.36      7.76 o
  -1  10   6      129.25      166.56      9.77 o
   0  10   6      160.34      113.89      9.27 o
   1  10   6      240.21      244.51     11.47 o
   2  10   6       12.18       18.95     12.45 o
   3  10   6      116.82      152.17     13.32 o
   4  10   6       86.35       69.36     13.30 o
   5  10   6       60.94       60.58      9.48 o
  -5  11   6       65.93       48.67     10.21 o
  -4  11   6        4.60       -4.30      8.82 o
  -3  11   6        0.04        9.81      8.57 o
  -2  11   6       14.82       11.51      8.08 o
  -1  11   6       11.43        5.81      7.43 o
   0  11   6        0.63       -2.68      7.40 o
   1  11   6       48.74       67.16      8.32 o
   2  11   6        7.86        8.15     13.00 o
   3  11   6        9.02       11.25      9.39 o
   4  11   6        8.22       11.14     13.57 o
  -3  12   6       84.55      105.52     16.61 o
  -2  12   6        4.82       21.08      7.91 o
  -1  12   6      117.09      116.37      8.77 o
   0  12   6        4.67       18.52     10.45 o
   1  12   6       33.79       46.39     11.41 o
   2  12   6        0.11        5.56     13.55 o
  -9   0   7        0.13       -7.70      7.70 o
  -7   0   7      381.65      368.00      8.36 o
  -5   0   7      935.70      978.33     31.70 o
  -3   0   7       38.05       41.79     10.22 o
  -1   0   7    11037.96    12166.80    505.99 o
   1   0   7     3929.08     4527.05     31.78 o
   5   0   7     1491.99     1342.76     18.38 o
   7   0   7       65.11       43.22     12.70 o
   9   0   7      110.25      110.53     14.09 o
 -10   1   7        3.98       31.31     14.47 o
  -9   1   7      280.43      277.69      6.48 o
  -8   1   7       18.77       35.53     12.67 o
  -7   1   7      281.39      310.49      5.76 o
  -6   1   7       54.65       58.02      7.68 o
  -5   1   7     2784.59     2758.88     35.43 o
  -4   1   7      218.55      209.33      6.94 o
  -3   1   7     7497.58     7789.01     57.37 o
  -2   1   7      817.10      933.59      9.23 o
  -1   1   7     3457.64     3751.57    218.30 o
   0   1   7       27.70       45.10      7.13 o
   1   1   7     7319.07     7401.43     38.19 o
   2   1   7     1595.56     1625.45     18.83 o
   4   1   7      229.97      180.15      9.14 o
   5   1   7      520.55      430.23      9.09 o
   6   1   7       40.44       39.53      9.80 o
   7   1   7        5.21       13.43      8.59 o
   8   1   7        0.12        2.75      7.32 o
   9   1   7        0.28       19.62     11.98 o
  -9   2   7       20.72       12.09      9.55 o
  -8   2   7        2.15       10.52      5.60 o
  -7   2   7       12.26        5.49      5.65 o
  -6   2   7      442.42      468.26      6.08 o
  -5   2   7       61.18       73.21      5.00 o
  -4   2   7       23.59       29.60      6.04 o
  -3   2   7      188.52      259.58      6.19 o
  -2   2   7     3373.34     3688.86     27.32 o
  -1   2   7     5501.62     5624.70    199.97 o
   0   2   7      348.75      301.65     14.49 o
   1   2   7     1206.50     1306.75     20.85 o
   2   2   7      184.32      175.70     14.64 o
   4   2   7        4.66       18.54      8.56 o
   5   2   7      379.35      357.56     21.89 o
   6   2   7      357.31      321.90     18.35 o
   7   2   7      157.41      157.66      9.30 o
   8   2   7       19.99       16.17      7.55 o
   9   2   7       94.05       82.96      8.47 o
  -9   3   7       82.87       86.08      7.60 o
  -8   3   7       11.74       26.03      7.46 o
  -7   3   7      327.22      334.65      9.25 o
  -6   3   7       47.84       47.02      5.12 o
  -5   3   7     1985.11     1941.98     22.26 o
  -4   3   7       63.58       71.45      5.35 o
  -3   3   7      282.71      272.27     12.62 o
  -2   3   7     1683.41     1647.66     28.66 o
  -1   3   7     1431.26     1230.37     13.82 o
   0   3   7       53.97       57.08      8.52 o
   1   3   7       47.50       63.87      9.96 o
   2   3   7     2079.16     2179.60     26.25 o
   3   3   7       15.17       22.80     13.38 o
   4   3   7        8.54        2.23     15.15 o
   5   3   7      156.25      157.80     15.73 o
   6   3   7       51.42       56.16      9.39 o
   7   3   7       19.77       27.29      7.21 o
   8   3   7        8.48        2.69      7.60 o
   9   3   7        9.51       17.97     15.22 o
  -9   4   7       19.56       20.52      6.73 o
  -8   4   7       68.83       66.22      6.49 o
  -7   4   7       30.30       26.94      6.58 o
  -6   4   7       14.00       24.80      4.91 o
  -5   4   7       25.62       37.41      5.63 o
  -4   4   7      149.51      173.28      6.68 o
  -3   4   7      691.18      727.24     10.44 o
  -2   4   7      752.13      658.80      9.25 o
  -1   4   7      979.23     1024.73     24.26 o
   0   4   7      280.88      296.67     19.16 o
   1   4   7      161.09      167.93     10.37 o
   2   4   7      785.38      803.51     20.21 o
   3   4   7      683.49      749.86     22.39 o
   4   4   7       41.66       12.28     10.87 o
   5   4   7       90.18       92.65      8.19 o
   6   4   7      210.29      223.94      8.88 o
   7   4   7       87.82       83.79      7.16 o
   8   4   7        8.43       23.33      9.08 o
  -9   5   7       83.03       54.35      6.60 o
  -8   5   7        0.85        0.49      5.84 o
  -7   5   7      290.93      287.77      6.19 o
  -6   5   7      837.63      816.30     15.28 o
  -5   5   7      445.72      434.17      8.03 o
  -4   5   7       11.75       21.18      6.12 o
  -3   5   7      945.78      964.54     20.77 o
  -2   5   7     2473.31     2473.75     82.83 o
  -1   5   7      410.83      427.98     15.86 o
   0   5   7      578.02      565.52     11.20 o
   1   5   7      818.09      815.76     14.16 o
   2   5   7      426.94      468.59     20.56 o
   3   5   7      385.38      314.18     15.81 o
   4   5   7      539.87      510.39     14.20 o
   5   5   7       21.09       65.41     11.78 o
   6   5   7        0.44      -12.16     12.16 o
   7   5   7       27.40        8.28     12.37 o
   8   5   7       30.68       17.92      9.30 o
  -8   6   7       18.84       27.87      9.85 o
  -7   6   7        0.21        9.80      6.29 o
  -6   6   7       42.35       46.37     15.49 o
  -5   6   7      574.22      601.20     21.27 o
  -4   6   7      112.83      109.03      8.89 o
  -3   6   7      985.19      927.32     22.72 o
  -2   6   7      200.09      178.40     12.56 o
  -1   6   7      340.19      341.05     12.92 o
   0   6   7        0.86       -2.61      9.04 o
   1   6   7     1564.90     1574.10     23.34 o
   2   6   7      797.29      803.86     26.64 o
   3   6   7        1.05        7.40     12.11 o
   4   6   7       26.45       25.86      8.21 o
   5   6   7      466.05      454.92     13.38 o
   6   6   7      135.35      144.11     12.18 o
   7   6   7       34.39       52.59     12.73 o
   8   6   7       14.60       35.87     13.34 o
  -8   7   7       15.03       17.81      7.15 o
  -7   7   7      433.47      395.69      9.69 o
  -6   7   7       69.30       90.80     11.13 o
  -5   7   7       89.66       75.01      6.42 o
  -4   7   7      208.22      246.45      7.83 o
  -3   7   7      866.95      895.18     13.14 o
  -2   7   7       87.27      106.53      7.35 o
  -1   7   7       16.65       21.17      6.34 o
   0   7   7        2.13        1.59     16.93 o
   1   7   7       64.58       84.27      9.35 o
   2   7   7       16.34       25.75      8.67 o
   3   7   7       55.34       65.29     12.45 o
   4   7   7        1.35        7.74     11.86 o
   5   7   7       42.05       79.30     11.94 o
   6   7   7        1.78       15.70      8.17 o
   7   7   7       10.96       12.57     13.05 o
  -7   8   7        5.39        5.77      9.32 o
  -6   8   7        5.49        9.13      9.92 o
  -5   8   7       27.97       41.20      8.98 o
  -4   8   7      144.81      135.27      7.52 o
  -3   8   7      167.82      158.25      6.59 o
  -2   8   7       23.65       21.00      7.22 o
  -1   8   7       12.04       14.78      6.22 o
   0   8   7      128.01      148.76      9.64 o
   1   8   7      557.35      482.94     19.76 o
   2   8   7        3.86       -1.27      8.67 o
   3   8   7       99.57      114.87     12.50 o
   4   8   7        0.65        1.88      8.40 o
   5   8   7      137.83      155.73     12.64 o
   6   8   7       20.91        4.92     12.75 o
   7   8   7       31.59       20.53      9.71 o
  -7   9   7       45.86       64.36     14.02 o
  -6   9   7       52.75       53.42      7.04 o
  -5   9   7       24.79       17.88      6.58 o
  -4   9   7      186.29      199.78      6.56 o
  -3   9   7       50.09       42.58      6.47 o
  -2   9   7      154.41      145.49      7.60 o
  -1   9   7      431.70      431.71      8.37 o
   0   9   7      188.50      239.05     10.56 o
   1   9   7        4.09        8.88      7.54 o
   2   9   7      218.24      185.27      9.55 o
   3   9   7      109.84      122.02      9.26 o
   4   9   7      154.36      165.90     13.11 o
   5   9   7        8.61        8.48      9.12 o
   6   9   7       79.95       76.59     13.48 o
  -6  10   7        0.01        5.79      8.48 o
  -5  10   7        1.19       -7.81     11.63 o
  -4  10   7        1.92       -5.77      5.77 o
  -3  10   7       94.43       96.83      9.63 o
  -2  10   7       51.79       71.13      7.61 o
  -1  10   7       19.18       28.07     10.07 o
   0  10   7       12.22        0.44      9.97 o
   1  10   7       26.70       23.79      9.62 o
   2  10   7       33.17       58.62      9.01 o
   3  10   7       85.09       50.98     13.21 o
   4  10   7       56.29       59.10     13.29 o
   5  10   7        0.46        5.49     12.71 o
  -4  11   7       54.57       54.59      9.32 o
  -3  11   7        0.06        4.23      7.65 o
  -2  11   7       47.91       55.17      8.21 o
  -1  11   7       45.34       34.66      7.77 o
   0  11   7      121.36      136.51      8.14 o
   1  11   7        0.39       -6.44     10.61 o
   2  11   7        1.62       22.57      9.12 o
   3  11   7       12.61       25.73     13.52 o
   4  11   7       43.50       64.95     10.03 o
  -2  12   7       20.92       25.12      8.27 o
  -1  12   7        8.37       11.42      8.58 o
   0  12   7        7.62       17.91      6.72 o
   1  12   7        9.10        5.51      8.90 o
   2  12   7       25.35       18.11     10.17 o
  -8   0   8      183.49      161.43     18.07 o
  -6   0   8     1073.04     1073.45     20.64 o
  -4   0   8      461.14      470.79     10.24 o
  -2   0   8     6349.64     6403.74    103.51 o
   0   0   8      230.94      346.95      9.60 o
   6   0   8      232.88      259.28     10.19 o
   8   0   8        1.27       16.36     12.59 o
  -9   1   8       37.04       46.67      5.61 o
  -8   1   8       87.76      108.04      7.64 o
  -7   1   8       71.15       71.78      5.28 o
  -6   1   8       37.30       44.49      4.73 o
  -5   1   8      123.65      132.65      8.21 o
  -4   1   8     1174.84     1247.49      9.26 o
  -3   1   8       12.67       37.30      6.05 o
  -2   1   8     5785.40     6325.36     45.33 o
  -1   1   8      481.77      558.49     32.00 o
   0   1   8     5479.43     6269.75    231.14 o
   1   1   8      145.98      194.19     14.79 o
   2   1   8     9996.17    10074.50     39.20 o
   5   1   8       88.32       84.81      8.94 o
   6   1   8      715.05      682.67     31.95 o
   7   1   8        3.86       10.94     13.49 o
   8   1   8       25.35       39.37     11.99 o
   9   1   8        1.57       16.94     10.18 o
  -9   2   8        2.00        2.14     10.08 o
  -8   2   8       34.64       54.01      5.65 o
  -7   2   8       31.10       41.57      5.53 o
  -6   2   8     1207.71     1207.05     29.64 o
  -5   2   8      158.12      176.86      8.33 o
  -4   2   8      810.23      791.86     19.45 o
  -3   2   8     1006.23      988.60     10.47 o
  -2   2   8     4290.28     4162.85     30.24 o
  -1   2   8     1840.47     1948.34     68.97 o
   0   2   8     2189.42     2117.49     48.74 o
   1   2   8       67.45       70.20     12.55 o
   2   2   8       59.95       79.41     13.63 o
   3   2   8      148.06      153.23     13.13 o
   5   2   8        0.91       13.68      6.79 o
   6   2   8      294.34      300.42      9.61 o
   7   2   8        4.89       13.61      9.64 o
   8   2   8        8.99       -1.84      7.50 o
   9   2   8        6.87        3.30      8.07 o
  -9   3   8       25.23       39.15      7.78 o
  -8   3   8        1.39        1.44      9.03 o
  -7   3   8       26.92       49.64      7.79 o
  -6   3   8      354.76      352.75     14.47 o
  -5   3   8      258.52      254.99     12.39 o
  -4   3   8       53.70       55.70     11.59 o
  -3   3   8        3.09        0.94      5.20 o
  -2   3   8     3487.85     3404.00     63.38 o
  -1   3   8      320.40      238.37      8.41 o
   0   3   8      578.76      504.80     18.54 o
   1   3   8       53.73       58.55      9.63 o
   2   3   8     3032.13     3071.78     27.70 o
   3   3   8       71.83       82.15     13.34 o
   4   3   8     1508.36     1404.33     42.17 o
   5   3   8      173.02      167.02      8.07 o
   6   3   8      110.26      129.92     18.16 o
   7   3   8        3.35        7.69     10.63 o
   8   3   8      105.42      106.78     12.91 o
  -9   4   8       16.35       16.29      8.41 o
  -8   4   8       62.96       65.59      5.90 o
  -7   4   8        7.39       17.22      5.54 o
  -6   4   8      442.75      408.94      7.04 o
  -5   4   8      237.01      242.00      6.10 o
  -4   4   8      831.88      884.81     14.58 o
  -3   4   8       83.58       92.15      6.77 o
  -2   4   8       55.75       59.96      6.05 o
  -1   4   8        6.45       21.16      6.59 o
   0   4   8      982.63      936.35     24.96 o
   1   4   8      979.30     1055.17     27.24 o
   2   4   8      461.55      509.03     16.83 o
   3   4   8       12.12       20.85     15.32 o
   4   4   8        1.74        8.02      8.22 o
   5   4   8      449.68      425.57      8.23 o
   6   4   8      117.11      144.50      8.55 o
   7   4   8        4.64        6.97      8.27 o
   8   4   8       22.67       31.10      6.85 o
  -9   5   8        2.67        4.03      6.90 o
  -8   5   8        0.06       20.69      6.20 o
  -7   5   8        0.74        3.26      6.54 o
  -6   5   8      277.14      264.45     12.57 o
  -5   5   8      176.60      172.17      8.18 o
  -4   5   8     1009.53      991.77      8.52 o
  -3   5   8       20.52       18.79     16.14 o
  -2   5   8     1962.73     1979.45     50.94 o
  -1   5   8     2489.40     2384.28     72.34 o
   0   5   8     3945.24     4069.22     49.87 o
   1   5   8      120.19      123.63     13.93 o
   2   5   8     1022.58     1051.36     21.30 o
   3   5   8      517.19      609.60     24.44 o
   4   5   8      777.92      768.63     12.38 o
   5   5   8      227.78      226.65     12.66 o
   6   5   8       61.40       35.87     12.70 o
   7   5   8        9.81       -3.95      8.96 o
   8   5   8       29.66       46.12     13.21 o
  -8   6   8      284.54      254.28      7.47 o
  -7   6   8       33.59       29.23      6.40 o
  -6   6   8       73.90       74.19      6.27 o
  -5   6   8      428.81      437.30      7.42 o
  -4   6   8      986.87     1087.56     25.43 o
  -3   6   8      824.80      814.09     15.60 o
  -2   6   8      391.23      362.23     14.07 o
  -1   6   8      165.50      206.54      7.09 o
   0   6   8      236.65      259.19     10.14 o
   1   6   8      358.62      391.20     12.83 o
   2   6   8      413.66      443.35     20.01 o
   3   6   8       86.81       68.84      8.67 o
   4   6   8       29.73       13.13     11.80 o
   5   6   8        3.66       11.86     11.71 o
   6   6   8        1.44       33.53     12.18 o
   7   6   8       15.49       -2.38      8.87 o
  -8   7   8        1.38       13.20     12.13 o
  -7   7   8       49.10       55.74     15.38 o
  -6   7   8        2.44        2.52     10.02 o
  -5   7   8        7.68       14.78      6.53 o
  -4   7   8      339.36      327.46     11.80 o
  -3   7   8       17.34       45.47     18.38 o
  -2   7   8        2.82       20.24      7.13 o
  -1   7   8        8.14        6.80      6.25 o
   0   7   8     1078.31     1098.39     18.54 o
   1   7   8      582.36      588.82     12.66 o
   2   7   8      295.80      290.28     17.30 o
   3   7   8       74.81       64.57      8.90 o
   4   7   8      525.16      566.49     13.93 o
   5   7   8      256.54      248.70     12.68 o
   6   7   8      116.41      139.30     12.45 o
   7   7   8       15.72       20.40      9.28 o
  -7   8   8       43.73       60.94     12.94 o
  -6   8   8       13.97        3.09      9.57 o
  -5   8   8       11.88       27.11      7.66 o
  -4   8   8       85.99      113.93      7.69 o
  -3   8   8      473.35      470.64      7.71 o
  -2   8   8       30.31       23.58      6.22 o
  -1   8   8       79.29       76.80      5.72 o
   0   8   8        2.73       22.40      8.69 o
   1   8   8      284.59      319.54     11.42 o
   2   8   8        9.67       16.40     12.12 o
   3   8   8      108.70      115.53     12.12 o
   4   8   8      186.43      150.01      9.05 o
   5   8   8       15.26       -8.78     12.75 o
   6   8   8       31.99       44.61      9.17 o
  -6   9   8       36.66       47.84      8.89 o
  -5   9   8       13.88       17.36      5.90 o
  -4   9   8       46.15       39.56      7.58 o
  -3   9   8      288.78      294.49     15.54 o
  -2   9   8      153.01      166.38     11.06 o
  -1   9   8       51.56       58.82      7.35 o
   0   9   8      232.99      197.14      9.88 o
   1   9   8      652.85      623.75     16.36 o
   2   9   8       33.02       65.29     12.61 o
   3   9   8       79.42       96.38     12.50 o
   4   9   8      106.90      106.45      9.69 o
   5   9   8       72.10       86.56      9.92 o
   6   9   8        0.14       -2.29      9.67 o
  -5  10   8       48.49       45.70      8.10 o
  -4  10   8       10.06       13.67      7.71 o
  -3  10   8       54.65       58.08      6.59 o
  -2  10   8       12.42        8.12      6.92 o
  -1  10   8      176.64      189.61      7.04 o
   0  10   8       17.53       29.23      7.42 o
   1  10   8        1.18       -4.95      9.54 o
   2  10   8        1.85       29.11     12.68 o
   3  10   8       16.98       32.92     13.07 o
   4  10   8        0.10       -1.70      9.30 o
   5  10   8        5.11       15.29     13.18 o
  -4  11   8       22.46       20.55      7.20 o
  -3  11   8       19.66       23.31      6.80 o
  -2  11   8       12.91       15.56      9.88 o
  -1  11   8       36.21       22.56      7.69 o
   0  11   8       47.14       55.37     13.59 o
   1  11   8       46.09       30.80      8.43 o
   2  11   8        4.73       21.05     13.41 o
   3  11   8      125.00      143.14     14.11 o
  -2  12   8        0.05        9.03      8.03 o
  -1  12   8       80.16       86.71      8.27 o
   0  12   8       17.58       20.55      8.51 o
   1  12   8        5.99        1.54     13.77 o
  -9   0   9      137.98      152.53     11.64 o
  -7   0   9      138.47      149.77      6.74 o
  -5   0   9     1044.10     1055.83     18.48 o
  -3   0   9     4515.21     4583.85     18.34 o
  -1   0   9      436.34      478.23     48.71 o
   1   0   9    14002.34    14457.38     49.69 o
   5   0   9     1706.03     1426.43     17.97 o
   7   0   9       73.47       90.41     12.66 o
   9   0   9        9.38       -5.56     14.56 o
  -9   1   9       43.92       49.30      6.71 o
  -8   1   9        3.51       22.94      5.15 o
  -7   1   9      606.60      580.09      6.36 o
  -6   1   9       10.22       21.46      4.98 o
  -5   1   9       38.97       40.91     15.84 o
  -4   1   9      258.17      268.67      6.31 o
  -3   1   9     1417.94     1291.90     17.29 o
  -2   1   9      688.26      709.12      6.93 o
  -1   1   9      135.29      154.73      7.24 o
   0   1   9       14.61       31.77      6.80 o
   1   1   9       53.00       55.77      8.23 o
   2   1   9      406.93      373.06     15.25 o
   5   1   9      644.35      630.27     25.70 o
   6   1   9       21.85       27.52      8.62 o
   7   1   9       27.63       24.41      8.64 o
   8   1   9       10.19       21.62      9.24 o
  -9   2   9       72.99       82.28      6.46 o
  -8   2   9       62.75       82.79      5.59 o
  -7   2   9      222.67      229.88      6.05 o
  -6   2   9        0.18       -0.35      6.41 o
  -5   2   9     1194.91     1203.29      7.30 o
  -4   2   9        3.26        1.76      4.76 o
  -3   2   9     2071.82     2071.92     16.70 o
  -2   2   9       35.95       29.47      7.31 o
  -1   2   9     3276.42     3441.80    108.25 o
   0   2   9     1286.36     1475.98     46.86 o
   1   2   9     4011.58     4008.52     25.80 o
   2   2   9      389.68      361.98     14.56 o
   3   2   9      817.73      802.20     16.40 o
   4   2   9       97.21      113.74     12.96 o
   5   2   9      771.31      724.76     11.09 o
   6   2   9       75.51       75.79      8.86 o
   7   2   9        3.78       16.44      8.77 o
   8   2   9        8.14        6.17      8.64 o
  -9   3   9       98.19       98.18      6.48 o
  -8   3   9       15.49       15.74      5.66 o
  -7   3   9       43.06       35.66      7.18 o
  -6   3   9      128.22      120.00      4.94 o
  -5   3   9      366.14      345.36      5.99 o
  -4   3   9       54.53       73.34      5.89 o
  -3   3   9       64.61       53.65      4.66 o
  -2   3   9        0.96       -6.98      7.59 o
  -1   3   9       30.68       58.33      9.52 o
   0   3   9        3.51       17.48      7.61 o
   1   3   9       93.62      142.86     14.44 o
   2   3   9      375.52      386.12     15.07 o
   3   3   9     1666.77     1759.74     21.89 o
   4   3   9       85.47       99.31     12.95 o
   5   3   9      291.77      285.89     12.18 o
   6   3   9      105.84      110.94      7.43 o
   7   3   9      166.48      158.27     10.37 o
   8   3   9        4.78       11.42     20.61 o
  -9   4   9       17.78       31.58      6.83 o
  -8   4   9        5.29        7.90      5.28 o
  -7   4   9      172.04      178.22      8.32 o
  -6   4   9      440.79      415.04      5.44 o
  -5   4   9      943.91      923.15     20.51 o
  -4   4   9       64.96       72.43      6.52 o
  -3   4   9     1347.78     1371.74     25.09 o
  -2   4   9     2436.76     2464.26     49.12 o
  -1   4   9     4031.04     3837.74     87.58 o
   0   4   9      431.00      399.90     32.92 o
   1   4   9     1073.14     1061.56     68.70 o
   2   4   9      728.92      776.65     17.95 o
   3   4   9      486.90      504.76     19.06 o
   4   4   9      399.15      415.42     16.70 o
   5   4   9       43.91       53.47      6.28 o
   6   4   9        0.27        9.89     11.04 o
   7   4   9        1.29        7.29      8.43 o
   8   4   9       46.98       54.78      9.21 o
  -8   5   9        0.11        1.68     13.22 o
  -7   5   9       99.78       93.13      6.77 o
  -6   5   9       53.59       54.46      6.15 o
  -5   5   9      157.75      159.46      5.80 o
  -4   5   9      333.15      319.36     18.21 o
  -3   5   9        8.99       28.02      9.15 o
  -2   5   9      100.92      126.55     23.87 o
  -1   5   9      167.58      170.06     14.49 o
   0   5   9     1256.32     1293.28     13.29 o
   1   5   9     1145.89     1087.61     13.41 o
   2   5   9      278.21      323.32     18.31 o
   3   5   9      202.37      215.72     17.56 o
   4   5   9      165.84      170.08      9.31 o
   5   5   9      156.64      153.53      9.93 o
   6   5   9        8.27       20.30      9.97 o
   7   5   9       12.86       16.12     17.80 o
   8   5   9        0.37       20.89     13.32 o
  -8   6   9        0.50        5.27     15.66 o
  -7   6   9       63.18       71.45      8.10 o
  -6   6   9      173.67      183.90      7.49 o
  -5   6   9      185.04      178.74     14.33 o
  -4   6   9        0.95        5.38      7.31 o
  -3   6   9     2612.56     2485.38     35.33 o
  -2   6   9      236.58      264.21     10.26 o
  -1   6   9     1579.64     1521.64     31.19 o
   0   6   9      117.11      123.41      9.53 o
   1   6   9     2001.58     2118.94     25.91 o
   2   6   9       33.03       50.66     16.27 o
   3   6   9      489.15      447.47     28.97 o
   4   6   9      223.68      228.04      9.28 o
   5   6   9        2.42       19.46     11.66 o
   6   6   9        0.89       21.23      8.58 o
   7   6   9       57.40       67.18     13.32 o
  -8   7   9       15.13       29.12      6.98 o
  -7   7   9      110.74       87.04      6.99 o
  -6   7   9        1.03        9.06      7.19 o
  -5   7   9      189.94      177.25      6.90 o
  -4   7   9       24.94       46.09      6.19 o
  -3   7   9       75.39       87.07      6.33 o
  -2   7   9        0.30        4.71      6.14 o
  -1   7   9      161.55      165.00      6.83 o
   0   7   9        9.47       11.20     13.85 o
   1   7   9      604.81      524.15     15.95 o
   2   7   9      144.53      154.57     19.28 o
   3   7   9       30.29       16.20      8.44 o
   4   7   9       86.68       85.78     12.25 o
   5   7   9      215.89      207.35     12.71 o
   6   7   9       80.48       83.49     13.04 o
   7   7   9       35.82       70.69     13.21 o
  -7   8   9       37.19       26.81      6.21 o
  -6   8   9       21.04       39.96     12.35 o
  -5   8   9        1.64       -4.21      6.19 o
  -4   8   9      368.64      405.27      9.03 o
  -3   8   9      214.72      200.08      7.49 o
  -2   8   9      313.68      271.39      6.05 o
  -1   8   9      228.78      223.55      6.30 o
   0   8   9      539.76      599.88     11.32 o
   1   8   9        8.27       11.04      9.66 o
   2   8   9      283.74      319.01     12.98 o
   3   8   9      150.17      158.16     12.80 o
   4   8   9       22.41       48.28      8.73 o
   5   8   9        0.16        9.05      9.21 o
   6   8   9        3.08       46.33     13.09 o
  -6   9   9       36.06       41.93      8.82 o
  -5   9   9       65.63       87.77      9.10 o
  -4   9   9       10.94       12.93      7.41 o
  -3   9   9      128.29      132.04     12.30 o
  -2   9   9       12.09       12.62     11.22 o
  -1   9   9        0.25       12.98      6.31 o
   0   9   9       47.12       40.87      9.15 o
   1   9   9       29.41       18.24      8.86 o
   2   9   9        8.75      -12.18     12.18 o
   3   9   9       31.22       42.02      9.10 o
   4   9   9       18.46       45.96      8.85 o
   5   9   9        0.32       26.34     13.21 o
  -5  10   9      102.99       88.96      7.48 o
  -4  10   9      103.54      109.07      6.98 o
  -3  10   9       14.37       17.81      7.49 o
  -2  10   9      172.04      177.59      9.36 o
  -1  10   9      290.20      269.77      8.29 o
   0  10   9      220.57      245.95     10.07 o
   1  10   9        0.71       -9.91      9.91 o
   2  10   9       40.72       47.06     13.07 o
   3  10   9       85.06      123.97     13.25 o
   4  10   9       52.62       40.59      9.76 o
  -4  11   9       41.84       59.80      8.34 o
  -3  11   9        0.99        4.94      8.27 o
  -2  11   9        0.18       -7.67      7.67 o
  -1  11   9       14.34        5.53      6.68 o
   0  11   9        2.38       27.60      7.14 o
   1  11   9        0.38       17.09     12.13 o
   2  11   9        6.46       18.06     13.16 o
   3  11   9       22.28       -3.97      9.80 o
   0  12   9       92.38       73.55      8.92 o
  -8   0  10        7.98       21.38      7.41 o
  -6   0  10        0.31        3.92      9.31 o
  -4   0  10      319.26      325.21      8.39 o
  -2   0  10      365.66      407.96     15.99 o
   0   0  10      251.65      271.46     11.37 o
   2   0  10     3138.06     3094.66     20.67 o
   6   0  10      997.85      886.65     16.74 o
   8   0  10       97.00       85.76     13.25 o
  -9   1  10       41.91       38.26      5.50 o
  -8   1  10      147.85      141.98      7.17 o
  -7   1  10       93.75      107.62     10.32 o
  -6   1  10     1126.25     1149.06      8.93 o
  -5   1  10       83.14      105.36     10.94 o
  -4   1  10      740.61      699.00     20.86 o
  -3   1  10      587.97      585.27      6.55 o
  -2   1  10     2929.76     2798.18     27.28 o
  -1   1  10      359.43      378.22     21.60 o
   0   1  10     1212.32     1443.00     26.05 o
   1   1  10      217.06      201.66     21.17 o
   2   1  10     1877.39     1752.53     17.63 o
   3   1  10       30.60       12.48     12.28 o
   5   1  10       44.81       37.22      7.21 o
   6   1  10        1.80        6.06     10.69 o
   7   1  10        0.21        7.42      8.82 o
   8   1  10       20.65       12.28      9.15 o
  -9   2  10       22.97       35.12      5.44 o
  -8   2  10       45.82       42.78      5.29 o
  -7   2  10       60.39       66.00      5.18 o
  -6   2  10       23.49       41.21      5.71 o
  -5   2  10      365.26      379.86      9.03 o
  -4   2  10        1.11        1.57      5.36 o
  -3   2  10       21.86       30.96      5.78 o
  -2   2  10     1938.39     1929.95     15.80 o
  -1   2  10       17.17       18.09      6.79 o
   0   2  10       13.41       25.47      7.75 o
   1   2  10      807.96      762.75     33.94 o
   2   2  10      868.64      866.95     16.49 o
   3   2  10       57.35       53.66     12.45 o
   4   2  10      292.70      298.14     14.20 o
   5   2  10      369.84      379.28     21.81 o
   6   2  10      174.03      184.23      9.12 o
   7   2  10        4.43       13.11     12.92 o
   8   2  10      111.00      107.40      9.84 o
  -9   3  10       17.38       15.55     12.03 o
  -8   3  10       49.85       70.43      6.72 o
  -7   3  10      112.37      113.79      5.85 o
  -6   3  10     1046.64      986.56      7.48 o
  -5   3  10        0.24       -6.34     10.71 o
  -4   3  10      838.64      874.39     16.60 o
  -3   3  10      600.91      631.03      7.56 o
  -2   3  10      691.23      656.83     12.09 o
  -1   3  10       64.91       46.54      7.56 o
   0   3  10     2574.53     2352.51     82.31 o
   1   3  10      763.73      756.84     16.43 o
   2   3  10       15.50       44.67     12.73 o
   3   3  10       33.15       50.53     12.79 o
   4   3  10      513.58      505.28     15.50 o
   5   3  10        1.66        5.75      9.00 o
   6   3  10       12.25       24.78      6.12 o
   7   3  10        1.51        7.70     14.08 o
   8   3  10        0.00        0.63      6.81 o
  -9   4  10        1.22       12.72      6.76 o
  -8   4  10       26.41       35.62      9.42 o
  -7   4  10        1.29       10.95      6.49 o
  -6   4  10       71.63       75.70      9.27 o
  -5   4  10       44.92       68.21      8.87 o
  -4   4  10       87.95       87.07      5.18 o
  -3   4  10       26.07       37.73      5.24 o
  -2   4  10      656.27      634.08     16.17 o
  -1   4  10      229.63      237.05      7.76 o
   0   4  10      397.06      351.80     17.85 o
   1   4  10       93.93       91.19      9.41 o
   2   4  10      744.21      822.34     19.96 o
   3   4  10      133.78      152.62     16.16 o
   4   4  10     1164.25     1158.72     20.12 o
   5   4  10      120.88      138.48      7.92 o
   6   4  10      144.71      147.41      7.73 o
   7   4  10       14.18        1.67      8.14 o
   8   4  10      144.02      122.88      8.07 o
  -8   5  10       61.03       74.08      6.04 o
  -7   5  10       11.07       19.88      7.58 o
  -6   5  10       37.42       38.08      6.17 o
  -5   5  10      134.12      141.58      6.44 o
  -4   5  10     1095.47     1092.08     27.80 o
  -3   5  10       89.18       84.31      5.87 o
  -2   5  10      641.06      630.70     20.10 o
  -1   5  10      285.52      299.84     15.31 o
   0   5  10     1978.36     1970.66     63.65 o
   1   5  10     1108.32     1082.95     37.61 o
   2   5  10      972.89     1062.34     19.38 o
   3   5  10       70.13       79.29     15.86 o
   4   5  10      237.91      248.07     10.36 o
   5   5  10      222.43      230.13      9.43 o
   6   5  10       52.01       51.65      7.66 o
   7   5  10        2.18      -12.73     12.73 o
  -8   6  10        8.05       20.39      9.95 o
  -7   6  10        8.81        9.88      6.44 o
  -6   6  10       51.09       66.03      7.37 o
  -5   6  10       28.97       22.82      5.49 o
  -4   6  10       59.08       47.12      7.25 o
  -3   6  10       55.72       69.22      9.46 o
  -2   6  10      198.62      217.90      6.40 o
  -1   6  10        2.99        6.99      5.59 o
   0   6  10      648.59      659.75     33.46 o
   1   6  10       11.39       13.97      9.89 o
   2   6  10       14.97       25.71     15.43 o
   3   6  10        0.55       -3.25     15.47 o
   4   6  10      163.79      173.00      8.82 o
   5   6  10      115.42      123.17      8.89 o
   6   6  10       45.75       69.67     12.55 o
   7   6  10       12.22       -9.08      9.08 o
  -7   7  10       55.54       58.87     12.26 o
  -6   7  10        1.16       -1.04     10.75 o
  -5   7  10       11.96       31.75     10.95 o
  -4   7  10      253.83      287.15     10.02 o
  -3   7  10      300.65      355.92      7.99 o
  -2   7  10      234.09      209.63      7.65 o
  -1   7  10       14.74       23.59      6.09 o
   0   7  10       17.39       25.80      6.26 o
   1   7  10       99.79      123.90     10.21 o
   2   7  10      230.85      233.87     17.86 o
   3   7  10       25.21       33.24     12.05 o
   4   7  10       18.59       39.21      8.60 o
   5   7  10        0.91       -8.46      8.46 o
   6   7  10       45.53       64.93      9.39 o
  -7   8  10       14.11       18.95      9.10 o
  -6   8  10        2.45        0.15      7.39 o
  -5   8  10       13.82       13.87      8.01 o
  -4   8  10      111.85      105.10      6.42 o
  -3   8  10      147.28      136.29      5.96 o
  -2   8  10        9.08       17.72      7.15 o
  -1   8  10        3.94       17.03      7.22 o
   0   8  10      256.10      217.66     15.52 o
   1   8  10      380.66      400.86     10.91 o
   2   8  10       31.00       39.42      9.40 o
   3   8  10        2.68       -0.64     12.18 o
   4   8  10      133.08      140.10     12.55 o
   5   8  10       57.58       63.19     12.68 o
   6   8  10       56.48       53.70      9.98 o
  -6   9  10       50.73       28.34      6.30 o
  -5   9  10       55.34       83.44      9.88 o
  -4   9  10       51.07       55.12      7.76 o
  -3   9  10      301.81      340.25     16.34 o
  -2   9  10       43.50       58.16      7.38 o
  -1   9  10      169.43      180.37      7.28 o
   0   9  10       53.10       73.63      7.39 o
   1   9  10       80.88      107.52     11.43 o
   2   9  10       16.79       19.03      9.19 o
   3   9  10      206.02      205.37     13.39 o
   4   9  10        0.05       27.45     12.43 o
   5   9  10        5.86        3.13      9.55 o
  -5  10  10        9.39        9.21      8.11 o
  -4  10  10        5.39       -5.00      7.82 o
  -3  10  10       59.10       63.45      9.54 o
  -2  10  10       53.81       33.35      7.62 o
  -1  10  10        0.42        7.36      6.51 o
   0  10  10       91.24       73.05      8.66 o
   1  10  10       24.84       35.00     10.61 o
   2  10  10       36.19       37.57      9.24 o
   3  10  10       37.15       25.79     13.43 o
   4  10  10       36.55        7.72     13.68 o
  -3  11  10        0.87       17.64      7.94 o
  -2  11  10       10.81       21.05      6.09 o
  -1  11  10       89.16      105.15      8.02 o
   0  11  10        5.25       14.51      7.90 o
   1  11  10        0.37       13.08      8.43 o
   2  11  10        2.34       -7.51      9.69 o
  -9   0  11       20.45       32.83      7.88 o
  -7   0  11      523.60      501.85     10.27 o
  -5   0  11       18.88       27.93      6.98 o
  -3   0  11     4489.26     4185.39     46.68 o
  -1   0  11      102.80       82.09     14.51 o
   1   0  11       16.55       27.88      9.55 o
   5   0  11       96.73      105.16      9.03 o
   7   0  11       93.21       98.69     12.84 o
  -9   1  11       16.65       31.02     11.18 o
  -8   1  11        9.27       13.00      6.99 o
  -7   1  11        3.24       15.93      5.53 o
  -6   1  11      100.20       96.68      5.53 o
  -5   1  11       63.12       61.73      5.52 o
  -4   1  11       48.40       49.44      6.20 o
  -3   1  11     2249.42     2290.64     20.21 o
  -2   1  11      183.45      215.77      7.10 o
  -1   1  11      494.67      543.59     32.57 o
   0   1  11        4.32       18.16      5.75 o
   1   1  11     4924.98     4654.76    124.24 o
   2   1  11      100.90       84.90     10.41 o
   3   1  11       99.95      132.75     12.64 o
   4   1  11      162.44      154.39      9.21 o
   5   1  11      546.18      451.44      8.54 o
   6   1  11        1.63       12.51      8.53 o
   7   1  11       58.85       61.98     11.63 o
   8   1  11        3.95       -0.22     11.72 o
  -9   2  11       71.82       68.51      5.18 o
  -8   2  11       26.79       31.06      6.47 o
  -7   2  11      438.56      411.65      8.75 o
  -6   2  11      230.11      264.91      6.16 o
  -5   2  11      637.07      634.16      8.58 o
  -4   2  11        1.87        2.63      5.16 o
  -3   2  11     1356.67     1275.60     23.04 o
  -2   2  11      224.11      252.79      8.60 o
  -1   2  11      350.65      328.15      7.83 o
   0   2  11      110.87      113.56      7.82 o
   1   2  11      191.50      167.30      8.73 o
   2   2  11       77.82       81.24      9.30 o
   3   2  11        1.27       19.13     12.45 o
   4   2  11        0.25        6.51     12.05 o
   5   2  11       13.17       31.84      6.15 o
   6   2  11       79.08       79.07      8.81 o
   7   2  11        0.08        4.62      7.30 o
   8   2  11        3.79       28.93      9.67 o
  -9   3  11        7.16       16.20      6.79 o
  -8   3  11        0.44        7.76      7.13 o
  -7   3  11       14.07       28.85      5.51 o
  -6   3  11      138.02      142.62      5.77 o
  -5   3  11      174.69      191.77      5.82 o
  -4   3  11        2.75       29.52      6.96 o
  -3   3  11      511.35      505.44     15.64 o
  -2   3  11      836.06      885.06     20.36 o
  -1   3  11     2585.72     2503.68     48.63 o
   0   3  11        2.37        2.78      6.48 o
   1   3  11     1065.43     1044.04     40.48 o
   2   3  11      292.23      338.71     14.09 o
   3   3  11      920.48      888.73     17.52 o
   4   3  11       84.45      119.45     15.56 o
   5   3  11      433.84      408.06     16.23 o
   6   3  11       15.20       23.71     12.29 o
   7   3  11       76.05       73.47      6.75 o
   8   3  11       36.46       21.81     12.19 o
  -8   4  11        4.92       19.77      7.76 o
  -7   4  11       51.02       50.92      5.25 o
  -6   4  11      109.05      131.24      6.76 o
  -5   4  11      590.67      606.78      7.09 o
  -4   4  11      198.28      192.71      5.88 o
  -3   4  11      287.51      278.75     19.03 o
  -2   4  11       69.17       73.85      7.47 o
  -1   4  11      582.61      634.78     14.79 o
   0   4  11      898.31      888.47     11.78 o
   1   4  11      185.99      196.53     14.01 o
   2   4  11      111.19      113.87     13.41 o
   3   4  11        8.96       21.26     12.39 o
   4   4  11      388.40      399.79     15.47 o
   5   4  11       30.28       40.54     10.31 o
   6   4  11        0.51       13.15      7.61 o
   7   4  11       71.17       74.56      8.91 o
  -8   5  11       42.79       32.47      6.59 o
  -7   5  11       49.35       73.55     12.49 o
  -6   5  11      248.55      231.02     10.40 o
  -5   5  11      129.12      138.00      7.50 o
  -4   5  11       50.13       56.67     15.57 o
  -3   5  11      230.51      229.25      6.17 o
  -2   5  11      659.61      667.36     33.07 o
  -1   5  11      421.05      409.30     13.44 o
   0   5  11       92.88       91.98     12.99 o
   1   5  11      989.68      985.74     50.32 o
   2   5  11        0.64      -15.31     15.31 o
   3   5  11     1223.97     1262.17     23.10 o
   4   5  11      217.39      232.09      8.98 o
   5   5  11      274.63      322.62     24.80 o
   6   5  11       33.26       51.82      9.47 o
   7   5  11      105.40       95.42     11.09 o
  -8   6  11       43.10       47.88      6.33 o
  -7   6  11       57.55       85.59     13.28 o
  -6   6  11       45.89       66.61     15.59 o
  -5   6  11       11.58       26.03      7.72 o
  -4   6  11      411.04      388.90      9.89 o
  -3   6  11       90.17      105.76      6.78 o
  -2   6  11       32.86       12.79      5.56 o
  -1   6  11      527.52      514.99     18.79 o
   0   6  11      228.48      243.38     11.02 o
   1   6  11      105.37      127.30      9.97 o
   2   6  11      136.43      154.93     13.63 o
   3   6  11      333.11      370.67     18.36 o
   4   6  11        0.04       18.57      9.33 o
   5   6  11        3.78       20.87     11.98 o
   6   6  11       15.13       22.92      8.96 o
   7   6  11        3.04       44.45     13.09 o
  -7   7  11       43.50       30.95      8.23 o
  -6   7  11       20.52       22.55      6.47 o
  -5   7  11        0.58       22.89     11.69 o
  -4   7  11      215.21      216.85     17.66 o
  -3   7  11      117.73      116.47      5.77 o
  -2   7  11      200.93      191.62      9.24 o
  -1   7  11        3.65        5.23      8.80 o
   0   7  11      524.17      503.62     18.99 o
   1   7  11       67.96       81.96      9.20 o
   2   7  11      161.55      186.04     17.17 o
   3   7  11      244.28      214.08      8.78 o
   4   7  11      174.91      163.56     12.62 o
   5   7  11       21.04       28.09     12.28 o
   6   7  11       34.23       47.58     13.18 o
  -7   8  11        1.16       20.99      7.97 o
  -6   8  11       54.45       62.04      9.43 o
  -5   8  11       41.51       18.41      7.61 o
  -4   8  11      123.64      132.29      8.40 o
  -3   8  11       26.36       31.71      6.37 o
  -2   8  11      198.53      225.82     10.27 o
  -1   8  11      116.59      129.76      5.96 o
   0   8  11       16.07       14.23     11.89 o
   1   8  11       11.00       23.98     10.71 o
   2   8  11       69.25       80.04     16.29 o
   3   8  11        7.42        3.18     12.46 o
   4   8  11        0.66       16.74      8.83 o
   5   8  11       10.73       -9.21      9.26 o
   6   8  11        0.43       16.90     13.59 o
  -6   9  11        1.01        8.24      6.17 o
  -5   9  11        5.60        1.01      6.78 o
  -4   9  11       80.10       64.29      8.05 o
  -3   9  11        0.83        1.13      7.81 o
  -2   9  11       40.45       21.25      7.44 o
  -1   9  11      303.63      250.12      9.25 o
   0   9  11      199.78      230.36      7.86 o
   1   9  11        9.64       12.50      9.91 o
   2   9  11      168.24      176.03     13.50 o
   3   9  11      196.01      195.23      9.98 o
   4   9  11       98.19      133.49      9.78 o
   5   9  11        4.49       14.36     13.50 o
  -5  10  11       63.71       64.80      8.46 o
  -4  10  11       37.64       65.65      6.96 o
  -3  10  11        2.93       15.71     10.16 o
  -2  10  11       70.24       79.01      7.83 o
  -1  10  11       23.83       51.93      7.75 o
   0  10  11       51.12       81.83      8.77 o
   1  10  11       21.52       19.90     13.58 o
   2  10  11       19.71       12.25     13.29 o
   3  10  11       15.46      -13.43     13.43 o
   4  10  11        3.63       15.65      9.46 o
  -3  11  11        0.38        1.78      8.08 o
  -2  11  11       24.71       31.44      8.10 o
  -1  11  11       53.24       41.52      6.80 o
   0  11  11       83.18       75.63      7.36 o
   1  11  11        2.92       21.17     13.54 o
   2  11  11       22.78       19.96     13.72 o
  -8   0  12      130.57      122.75     10.09 o
  -6   0  12      629.83      699.64      9.13 o
  -4   0  12     1538.78     1450.03     14.60 o
  -2   0  12     3595.71     3495.17     72.94 o
   0   0  12     1381.96     1512.08     17.92 o
   2   0  12      991.45      884.54     16.11 o
   6   0  12       65.18       41.66     12.48 o
   8   0  12      100.43      111.47     14.47 o
  -9   1  12        5.74        1.32      7.28 o
  -8   1  12       36.67       21.82      6.39 o
  -7   1  12      392.78      353.27     12.08 o
  -6   1  12       81.24       83.42      8.77 o
  -5   1  12       50.40       53.55      8.10 o
  -4   1  12      210.53      192.08      5.44 o
  -3   1  12       63.97       49.70      5.01 o
  -2   1  12        1.29       25.00      8.94 o
  -1   1  12        6.42       -2.81      9.87 o
   0   1  12        1.28       16.08      9.00 o
   1   1  12      431.36      427.40     25.20 o
   2   1  12      519.72      531.88     22.66 o
   3   1  12       88.96       90.75     12.43 o
   4   1  12       23.16       27.32     12.05 o
   6   1  12       45.70       48.35      7.77 o
   7   1  12        0.19       14.66      9.12 o
   8   1  12       18.08       23.22      9.70 o
  -9   2  12        4.82       12.53      6.56 o
  -8   2  12        0.91       -3.44      5.30 o
  -7   2  12       24.24       31.23      7.67 o
  -6   2  12      236.93      240.12      6.55 o
  -5   2  12       27.32       29.43      5.10 o
  -4   2  12      222.65      232.33      5.23 o
  -3   2  12     1718.36     1633.11     31.25 o
  -2   2  12     1235.05     1152.96     20.60 o
  -1   2  12       11.61       -1.66      6.75 o
   0   2  12     2911.13     2946.19     54.34 o
   1   2  12      740.95      718.95     46.62 o
   2   2  12      297.56      251.75      8.19 o
   3   2  12        3.40       11.32      8.67 o
   4   2  12      611.15      599.50     15.24 o
   5   2  12        3.20       -5.49      6.96 o
   6   2  12        0.42        6.42      6.88 o
   7   2  12       32.31       50.27     12.20 o
   8   2  12       12.60       14.41     10.77 o
  -9   3  12        5.64       29.69     13.88 o
  -8   3  12      103.39       94.31      8.14 o
  -7   3  12       96.01       91.56      5.84 o
  -6   3  12       18.25       24.71      8.33 o
  -5   3  12        8.12       33.18      4.88 o
  -4   3  12      903.85      841.58      6.88 o
  -3   3  12       26.80       25.27      4.76 o
  -2   3  12      174.81      174.74      7.72 o
  -1   3  12        2.44       19.93      6.33 o
   0   3  12       57.56       59.81     12.47 o
   1   3  12      279.02      307.47     14.33 o
   2   3  12      207.69      202.62     11.03 o
   3   3  12       41.34       42.27     12.46 o
   4   3  12      326.16      304.81     14.36 o
   5   3  12      140.37      143.57      9.58 o
   6   3  12       24.58       16.49      6.15 o
   7   3  12        0.07       16.74      8.14 o
  -8   4  12       21.39       34.98      5.98 o
  -7   4  12       62.33       63.87      9.35 o
  -6   4  12      255.83      201.14      5.14 o
  -5   4  12      186.32      195.98      5.88 o
  -4   4  12      754.39      726.48     10.95 o
  -3   4  12      663.19      622.80     15.25 o
  -2   4  12      301.24      282.02     13.54 o
  -1   4  12      185.23      211.24     17.43 o
   0   4  12     1655.12     1592.15     39.60 o
   1   4  12      296.33      299.94     25.70 o
   2   4  12      109.76      106.25     13.20 o
   3   4  12       13.69       21.98     12.39 o
   4   4  12      443.33      527.81     18.54 o
   5   4  12      106.74      107.37      7.64 o
   6   4  12       80.79       65.02     14.52 o
   7   4  12       14.75       24.57      8.27 o
  -8   5  12       18.06       32.23      6.03 o
  -7   5  12       35.13       29.93      5.78 o
  -6   5  12        4.88        6.41      5.04 o
  -5   5  12       42.43       51.22      6.29 o
  -4   5  12       15.26       25.91      6.81 o
  -3   5  12       11.48       22.21      5.97 o
  -2   5  12       14.91       24.67      8.49 o
  -1   5  12       59.74       75.27      8.83 o
   0   5  12      121.26      126.61      6.53 o
   1   5  12        3.35       -0.78      8.86 o
   2   5  12       42.22       56.42     13.04 o
   3   5  12        2.62        7.69     12.45 o
   4   5  12       22.22       15.57     12.86 o
   5   5  12        0.37        8.24      6.79 o
   6   5  12        1.94        7.53      7.24 o
   7   5  12       10.68       -5.19      8.08 o
  -7   6  12       13.27       14.97     14.43 o
  -6   6  12        2.27        7.98      9.91 o
  -5   6  12       66.77       85.12      7.29 o
  -4   6  12      377.61      408.84      7.60 o
  -3   6  12      254.91      246.14      8.58 o
  -2   6  12       87.75       83.80      7.52 o
  -1   6  12      115.21      137.92      6.71 o
   0   6  12       24.40       30.58     10.12 o
   1   6  12      166.84      185.18     12.57 o
   2   6  12      286.93      306.29     14.45 o
   3   6  12        2.54       10.46     15.36 o
   4   6  12        2.76      -10.91     10.91 o
   5   6  12        1.04       -8.49      8.49 o
   6   6  12       53.92       86.44     13.07 o
  -7   7  12       43.89       46.47      9.32 o
  -6   7  12       39.44       46.62      5.97 o
  -5   7  12        4.52        6.91      9.10 o
  -4   7  12      152.58      143.79     12.01 o
  -3   7  12       15.97       28.83      6.37 o
  -2   7  12       69.95       86.27      5.87 o
  -1   7  12       13.84       30.27      7.01 o
   0   7  12      267.80      259.77      8.65 o
   1   7  12      185.23      174.97      9.75 o
   2   7  12        1.25       15.29     12.53 o
   3   7  12        3.20        9.82     20.53 o
   4   7  12       51.15       67.40      8.89 o
   5   7  12       86.77      109.56     13.21 o
   6   7  12       34.47       34.37     13.20 o
  -6   8  12       21.57       13.90      8.70 o
  -5   8  12        4.21       21.22      6.46 o
  -4   8  12       56.84       62.51      8.66 o
  -3   8  12      336.77      323.75     16.20 o
  -2   8  12      194.04      181.31     15.91 o
  -1   8  12      120.41      124.24      7.48 o
   0   8  12       40.41       57.57     13.59 o
   1   8  12      244.80      281.64     22.46 o
   2   8  12      165.57      157.73     19.44 o
   3   8  12      217.94      197.81      9.92 o
   4   8  12        0.14        7.46      8.74 o
   5   8  12        3.92      -11.14     13.25 o
  -5   9  12       37.64       62.78      7.89 o
  -4   9  12        0.95        3.65      7.66 o
  -3   9  12        1.02       17.35      9.14 o
  -2   9  12        0.82        3.10      8.82 o
  -1   9  12       85.05      113.65      7.70 o
   0   9  12       19.81        3.40     10.38 o
   1   9  12       23.81       22.44      9.86 o
   2   9  12       18.05       38.09      8.76 o
   3   9  12        0.05      -12.73     12.73 o
   4   9  12       20.84       -9.30      9.30 o
  -4  10  12       25.40       16.99      6.99 o
  -3  10  12       65.65       80.16     13.35 o
  -2  10  12       39.44       33.49      6.74 o
  -1  10  12      247.47      278.58      8.53 o
   0  10  12       35.79       33.46      8.27 o
   1  10  12       19.49       44.16      6.72 o
   2  10  12       25.15       23.37      9.91 o
   3  10  12       66.62       77.27     10.26 o
  -2  11  12        0.46        9.59      7.97 o
  -1  11  12       13.28        8.68      7.95 o
   0  11  12        3.83        5.94      8.03 o
   1  11  12        5.54       19.10      9.67 o
  -9   0  13       67.50       67.11     12.96 o
  -7   0  13      130.64      123.00      9.03 o
  -5   0  13      296.68      284.02      7.83 o
  -3   0  13     1483.27     1452.46     16.02 o
  -1   0  13      277.10      284.78     17.16 o
   1   0  13     1874.08     1779.64     16.83 o
   3   0  13       24.87       32.92     12.52 o
   7   0  13       48.36       54.22     13.27 o
  -9   1  13       29.85       35.03      6.30 o
  -8   1  13        0.13       -4.36      5.26 o
  -7   1  13      460.90      396.56     17.24 o
  -6   1  13       28.80        7.81     12.34 o
  -5   1  13        4.51        8.54      5.44 o
  -4   1  13      148.96      154.72      5.48 o
  -3   1  13     1037.66      989.51     15.04 o
  -2   1  13        2.12       13.78      5.16 o
  -1   1  13      475.02      578.55     21.53 o
   0   1  13       13.22        0.90      9.09 o
   1   1  13      599.53      544.21     14.96 o
   2   1  13       66.80       64.38     10.20 o
   3   1  13      680.38      670.51     16.43 o
   4   1  13        8.37      -12.27     12.27 o
   5   1  13       16.37       38.68      8.40 o
   6   1  13       12.67        5.88      7.24 o
   7   1  13       24.90       39.25      9.27 o
  -9   2  13        6.72       18.65     13.30 o
  -8   2  13        0.60        8.13      5.85 o
  -7   2  13        0.39        9.50      5.07 o
  -6   2  13       54.69       59.85      4.60 o
  -5   2  13       48.25       51.25      8.86 o
  -4   2  13      118.06      138.69     11.56 o
  -3   2  13        5.47       21.53      5.05 o
  -2   2  13       68.47       44.08      9.25 o
  -1   2  13        1.47       18.00      8.09 o
   0   2  13       26.82       23.57      5.87 o
   1   2  13      513.06      534.96     17.80 o
   2   2  13      201.60      197.28      7.57 o
   3   2  13      283.97      299.25     13.43 o
   4   2  13       18.16       26.27     12.46 o
   5   2  13      287.76      289.13     14.09 o
   6   2  13       28.36       43.12      6.27 o
   7   2  13       48.24       45.04      7.68 o
  -8   3  13        0.85       -4.35      8.79 o
  -7   3  13       38.66       31.28     11.09 o
  -6   3  13       36.00       58.10     14.21 o
  -5   3  13      354.00      363.84      6.09 o
  -4   3  13      142.92      141.28      7.73 o
  -3   3  13      106.37       94.08      5.27 o
  -2   3  13      335.09      323.80     15.24 o
  -1   3  13      725.53      694.38      8.24 o
   0   3  13      881.91      887.94     16.21 o
   1   3  13      541.77      547.60     53.21 o
   2   3  13        1.04        0.47      6.99 o
   3   3  13      163.13      183.86     12.96 o
   4   3  13       92.87      118.16     12.75 o
   5   3  13       45.30       48.75      8.67 o
   6   3  13        3.48       12.25      7.28 o
   7   3  13        0.43       12.04     10.80 o
  -8   4  13        8.90       14.68      5.41 o
  -7   4  13       23.59       40.10      6.39 o
  -6   4  13      159.53      177.44      6.51 o
  -5   4  13       58.98       64.38      5.56 o
  -4   4  13      122.68      129.98     17.31 o
  -3   4  13       34.81       59.07      9.92 o
  -2   4  13      307.57      309.78     13.03 o
  -1   4  13      426.62      412.38      8.10 o
   0   4  13       39.36       47.93      6.34 o
   1   4  13       65.55       73.10      8.86 o
   2   4  13       44.21       45.99     12.82 o
   3   4  13      329.60      352.66     14.39 o
   4   4  13      203.94      223.77     14.27 o
   5   4  13       87.77       91.83      6.82 o
   6   4  13       25.03       28.46      7.85 o
   7   4  13       78.54       65.48      7.27 o
  -8   5  13        8.66       17.87      6.08 o
  -7   5  13       75.84       68.09      9.49 o
  -6   5  13       20.85       31.01      5.63 o
  -5   5  13      342.54      358.63      6.35 o
  -4   5  13      322.90      356.75     20.90 o
  -3   5  13      401.63      381.16     11.19 o
  -2   5  13       10.39        3.29      6.04 o
  -1   5  13      430.98      434.77      8.17 o
   0   5  13     1159.47     1190.15     33.62 o
   1   5  13       62.40       72.38      7.10 o
   2   5  13       30.93       33.60     12.43 o
   3   5  13       92.70      116.53     15.72 o
   4   5  13       58.93       86.44     13.07 o
   5   5  13       39.19       50.37      7.07 o
   6   5  13        2.66       11.23      7.38 o
   7   5  13       11.36       11.80     22.69 o
  -7   6  13        0.49       13.66     17.91 o
  -6   6  13       11.71       29.48     13.44 o
  -5   6  13        9.88        7.87      8.74 o
  -4   6  13       53.14       49.86     10.79 o
  -3   6  13      236.77      223.12      6.88 o
  -2   6  13        0.23        6.20      9.05 o
  -1   6  13      195.15      170.94      5.97 o
   0   6  13      150.58      148.45      6.60 o
   1   6  13      172.18      174.54      6.76 o
   2   6  13       19.28       45.83     15.57 o
   3   6  13       63.87       61.33     16.13 o
   4   6  13      289.23      292.60     10.70 o
   5   6  13        1.54       13.73      8.52 o
   6   6  13        9.88       26.73     13.00 o
  -7   7  13       47.88       48.65      7.07 o
  -6   7  13       14.23       34.41     10.02 o
  -5   7  13       84.49       74.01      6.50 o
  -4   7  13      266.81      299.65     15.71 o
  -3   7  13       47.53       53.52      6.45 o
  -2   7  13      147.39      169.25     13.33 o
  -1   7  13       82.44       89.84      6.48 o
   0   7  13      285.55      283.32     12.49 o
   1   7  13       22.16       20.90      7.02 o
   2   7  13      189.26      223.11     17.43 o
   3   7  13        0.89       -1.04     15.61 o
   4   7  13       29.65       33.56      8.96 o
   5   7  13        1.43       21.85     13.05 o
  -6   8  13       27.15       45.82      7.96 o
  -5   8  13        3.43        5.66      6.63 o
  -4   8  13       36.08       37.26     10.67 o
  -3   8  13       43.61       41.29      7.69 o
  -2   8  13       11.40       21.97      6.24 o
  -1   8  13      164.70      137.11      9.07 o
   0   8  13       74.74       84.85      7.51 o
   1   8  13        6.49        7.13      7.68 o
   2   8  13       28.75       40.70     15.83 o
   3   8  13      108.52       75.84      9.05 o
   4   8  13       37.49       50.91      9.23 o
   5   8  13        5.97      -13.57     13.57 o
  -5   9  13       71.47       57.93      7.15 o
  -4   9  13       77.22       97.49      6.38 o
  -3   9  13       10.78        9.22      9.95 o
  -2   9  13      199.36      189.66     11.97 o
  -1   9  13       11.82       27.71     16.37 o
   0   9  13       34.01       47.96      7.61 o
   1   9  13        4.67       14.26      9.95 o
   2   9  13      112.59      106.12     11.30 o
   3   9  13        2.02       -9.50     12.91 o
   4   9  13        7.94       18.53      9.46 o
  -4  10  13       14.81       17.55      8.17 o
  -3  10  13        1.39       11.29      7.83 o
  -2  10  13       21.53       20.69      7.87 o
  -1  10  13       75.59       38.38      6.96 o
   0  10  13       34.20       23.34      8.01 o
   1  10  13       11.67       26.74      6.36 o
   2  10  13       12.24        4.51     13.48 o
  -8   0  14       99.50       84.61      8.81 o
  -6   0  14      184.00      176.18      6.95 o
  -4   0  14      414.78      397.18      7.44 o
  -2   0  14      701.58      644.76     21.05 o
   0   0  14      550.41      561.16     11.86 o
   2   0  14       40.95       41.61     12.91 o
   4   0  14        0.87       -2.66     12.39 o
   6   0  14       12.79       33.12     12.18 o
  -8   1  14       21.39       17.89     13.12 o
  -7   1  14        2.05       12.49      7.08 o
  -6   1  14      153.79      176.25     13.38 o
  -5   1  14      444.73      415.64      8.80 o
  -4   1  14      485.03      476.48      8.01 o
  -3   1  14       54.99       67.49     14.43 o
  -2   1  14      829.43      856.80     10.00 o
  -1   1  14      873.43      828.61     26.56 o
   0   1  14     1126.39     1197.12    152.74 o
   1   1  14       47.93       53.05      7.62 o
   2   1  14      488.73      462.09     27.67 o
   3   1  14       12.70       25.24     21.77 o
   4   1  14      474.46      436.81     16.32 o
   5   1  14        2.32        0.14     12.41 o
   6   1  14       33.59       40.51      6.32 o
   7   1  14       15.13       21.59      7.67 o
  -8   2  14      101.54       97.76      8.85 o
  -7   2  14       33.43       55.60      5.73 o
  -6   2  14       47.30       79.63     11.67 o
  -5   2  14       49.41       36.32      4.68 o
  -4   2  14      338.40      330.16      6.10 o
  -3   2  14       45.20       58.46      8.75 o
  -2   2  14       92.19      115.56     11.72 o
  -1   2  14      509.02      535.58     16.84 o
   0   2  14       58.35       61.31      5.37 o
   1   2  14        3.81       21.99     21.52 o
   2   2  14       10.73       23.19      7.01 o
   3   2  14      340.26      322.72     27.05 o
   4   2  14       11.29       28.90     12.55 o
   5   2  14       55.34       59.51     12.82 o
   6   2  14        0.06       -4.03      6.30 o
   7   2  14        6.64       12.28      7.76 o
  -8   3  14        0.76       -4.10      6.15 o
  -7   3  14       70.09       55.33      6.41 o
  -6   3  14      184.54      176.62      6.45 o
  -5   3  14       16.03       10.41      8.83 o
  -4   3  14      117.94      131.46      5.65 o
  -3   3  14      277.60      275.84      7.59 o
  -2   3  14       36.25       41.47      5.45 o
  -1   3  14        2.80        0.19     10.02 o
   0   3  14      728.99      737.69     17.01 o
   1   3  14      441.50      423.23     10.07 o
   2   3  14        6.34        7.89     10.36 o
   3   3  14      115.94      137.92     12.89 o
   4   3  14      389.03      398.54     14.45 o
   5   3  14       28.60       28.15     12.37 o
   6   3  14       27.99       25.65      7.50 o
   7   3  14       26.41       23.85      8.01 o
  -8   4  14       58.44       52.72      7.71 o
  -7   4  14       13.91       22.52      5.36 o
  -6   4  14        6.43       15.27      5.61 o
  -5   4  14       64.48       58.95      4.74 o
  -4   4  14      289.04      245.76      7.61 o
  -3   4  14       88.84      100.10      5.84 o
  -2   4  14       20.55       33.27      6.00 o
  -1   4  14      464.90      450.96      8.21 o
   0   4  14       57.20       62.55      5.73 o
   1   4  14       86.35       90.11      7.33 o
   2   4  14       29.69       41.51      7.03 o
   3   4  14       43.00       48.37     12.11 o
   4   4  14       31.77       48.08     12.80 o
   5   4  14       16.53        8.18      6.23 o
   6   4  14        4.71        4.11      8.58 o
   7   4  14        2.68       22.77      7.49 o
  -7   5  14        1.24        3.15      5.32 o
  -6   5  14       30.24       28.00      6.31 o
  -5   5  14        2.16       21.10     11.62 o
  -4   5  14      671.96      665.25      7.73 o
  -3   5  14        7.87       16.22      8.32 o
  -2   5  14      416.75      386.47     16.06 o
  -1   5  14      120.26      132.28      6.69 o
   0   5  14      701.32      660.53     12.39 o
   1   5  14      210.73      226.74      9.36 o
   2   5  14      324.24      350.92     14.73 o
   3   5  14      133.51      165.24     13.93 o
   4   5  14       28.77       33.87     13.32 o
   5   5  14       28.09       33.70      7.06 o
   6   5  14       25.68       34.59      7.26 o
  -7   6  14       37.86       48.15      6.23 o
  -6   6  14      106.29      105.66      6.77 o
  -5   6  14       68.18       69.80      5.47 o
  -4   6  14        5.68      -13.90     14.97 o
  -3   6  14       60.77       77.52      5.73 o
  -2   6  14      214.12      241.10      7.65 o
  -1   6  14       56.24       59.54      6.42 o
   0   6  14      209.58      193.73     16.38 o
   1   6  14        0.53        2.70      8.82 o
   2   6  14        0.25       15.84     12.84 o
   3   6  14        4.54       -4.26     12.82 o
   4   6  14       61.19       54.22     16.56 o
   5   6  14       20.06        9.60     12.05 o
   6   6  14       25.95        0.57     13.54 o
  -6   7  14        7.95       -1.58      9.81 o
  -5   7  14       13.52       17.37      5.83 o
  -4   7  14      147.98      168.43     17.66 o
  -3   7  14      181.75      190.39      6.74 o
  -2   7  14      247.53      225.13      9.94 o
  -1   7  14       32.14       43.30     10.16 o
   0   7  14       33.71       46.06      7.15 o
   1   7  14       97.13      110.37     12.66 o
   2   7  14      331.81      333.06     15.74 o
   3   7  14      105.94      109.88     16.70 o
   4   7  14        0.42      -11.01     11.01 o
   5   7  14       14.31       67.56     13.57 o
  -6   8  14       67.23       58.51      8.34 o
  -5   8  14       71.31       75.04      6.84 o
  -4   8  14        2.88       -7.11     13.42 o
  -3   8  14       23.17       49.82      7.47 o
  -2   8  14       38.31       63.11      9.69 o
  -1   8  14      103.28      103.31     15.83 o
   0   8  14       13.13        3.20      7.43 o
   1   8  14        6.21       -0.66      7.65 o
   2   8  14        1.75       11.46     15.99 o
   3   8  14       35.91       31.98      8.52 o
   4   8  14        2.63       -1.56      9.10 o
  -4   9  14        1.99      -10.01     10.01 o
  -3   9  14      109.13      108.48      8.51 o
  -2   9  14       66.16       54.71      8.14 o
  -1   9  14      138.38      127.43      7.53 o
   0   9  14       11.56       35.49     12.07 o
   1   9  14       29.36       21.69     10.27 o
   2   9  14       47.31       36.28     17.08 o
   3   9  14       86.32       91.70     13.61 o
  -3  10  14       15.89       33.48      6.99 o
  -2  10  14        0.07        8.75     10.04 o
  -1  10  14       57.63       74.58      8.09 o
   0  10  14        2.25        9.56      8.43 o
   1  10  14       16.14        8.62     10.90 o
   2  10  14        2.79        8.36      8.16 o
  -7   0  15      573.50      529.10     14.31 o
  -5   0  15      333.26      311.69      7.61 o
  -3   0  15     3482.88     3083.51    148.91 o
  -1   0  15     1816.82     1866.60     15.50 o
   1   0  15      593.15      545.67     14.70 o
   3   0  15      660.52      635.65     11.75 o
   5   0  15        1.68      -12.55     12.55 o
   7   0  15       72.74       56.54      9.81 o
  -8   1  15        1.19       11.05      6.03 o
  -7   1  15       50.39       46.79     10.40 o
  -6   1  15       14.60       30.24      8.70 o
  -5   1  15       90.49       81.78     13.04 o
  -4   1  15       39.33       45.59     11.24 o
  -3   1  15      340.81      324.17     14.60 o
  -2   1  15       14.83       14.36      5.45 o
  -1   1  15        0.36        9.76      5.32 o
   0   1  15       51.65       67.08      8.79 o
   1   1  15      861.67      796.32     30.18 o
   2   1  15       37.58       13.54     14.14 o
   3   1  15        4.69       -2.70      7.14 o
   4   1  15        1.43       20.87     10.58 o
   5   1  15       62.07       79.03     24.01 o
   6   1  15        1.23       -0.48      9.63 o
   7   1  15       24.71       20.01      8.04 o
  -8   2  15       17.45       36.17      6.88 o
  -7   2  15      189.87      167.37     13.42 o
  -6   2  15       35.89       62.19      6.29 o
  -5   2  15      348.40      342.21      5.28 o
  -4   2  15       16.12       16.91     13.90 o
  -3   2  15      311.80      304.48      7.20 o
  -2   2  15        6.45        5.20      8.90 o
  -1   2  15      205.21      233.50      7.68 o
   0   2  15      131.24      151.05     11.19 o
   1   2  15        3.41       35.18      9.58 o
   2   2  15       21.74       26.56      7.18 o
   3   2  15       72.20       99.16      9.03 o
   4   2  15        7.90       12.83      8.75 o
   5   2  15        5.37        3.84     12.48 o
   6   2  15        1.15       11.21      6.40 o
   7   2  15       20.53       12.23      8.29 o
  -8   3  15       13.07       13.74      9.57 o
  -7   3  15        1.92        6.61     10.36 o
  -6   3  15        8.18       16.76      9.70 o
  -5   3  15       13.75        3.14      5.10 o
  -4   3  15        0.47       11.77      9.63 o
  -3   3  15       15.03       23.51      6.99 o
  -2   3  15       62.77       63.99      7.20 o
  -1   3  15      242.40      250.32      7.84 o
   0   3  15       50.31       45.25      6.45 o
   1   3  15       35.32       27.62     14.83 o
   2   3  15       95.46       84.18      7.43 o
   3   3  15      118.65      128.15      7.73 o
   4   3  15        1.42       -2.70     12.66 o
   5   3  15        8.13        9.60     12.59 o
   6   3  15        7.71        6.69      7.58 o
  -7   4  15       59.13       60.86      8.39 o
  -6   4  15       69.23       75.31     13.26 o
  -5   4  15      607.58      563.80     10.57 o
  -4   4  15      298.48      292.44      8.82 o
  -3   4  15      337.35      309.81      6.02 o
  -2   4  15        4.29        3.55     10.80 o
  -1   4  15      786.92      739.01      9.09 o
   0   4  15      731.13      756.86     40.00 o
   1   4  15      268.74      266.17     31.38 o
   2   4  15        3.83       42.88     27.89 o
   3   4  15       88.59      114.82     12.86 o
   4   4  15      218.98      232.23     14.05 o
   5   4  15       45.12       45.59      9.09 o
   6   4  15       20.86       23.90      6.95 o
  -7   5  15       16.29       21.63      6.18 o
  -6   5  15        0.40       -9.03     15.72 o
  -5   5  15        0.05       13.53      7.37 o
  -4   5  15      157.56      160.76      6.22 o
  -3   5  15        0.20       -5.46      5.46 o
  -2   5  15       25.57       14.99      7.67 o
  -1   5  15       40.00       30.18      7.81 o
   0   5  15       18.58       28.95      7.12 o
   1   5  15        7.63       22.33      8.60 o
   2   5  15       33.99       49.41      7.04 o
   3   5  15       94.20      111.63     13.36 o
   4   5  15      113.44      125.62     13.75 o
   5   5  15        9.57        7.45      6.88 o
   6   5  15        1.09       10.43      9.06 o
  -7   6  15       46.33       42.58     13.76 o
  -6   6  15        8.40        7.30     12.61 o
  -5   6  15       67.09       88.26      8.11 o
  -4   6  15      343.19      312.10     11.59 o
  -3   6  15      151.10      145.88      7.39 o
  -2   6  15        1.06        7.32      7.15 o
  -1   6  15      232.58      261.34      7.76 o
   0   6  15      213.10      240.12     15.99 o
   1   6  15      156.85      167.72     43.37 o
   2   6  15        9.44        1.37      7.16 o
   3   6  15      102.45      104.50     16.65 o
   4   6  15       39.11       57.27     16.50 o
   5   6  15        8.00        3.92      8.77 o
  -6   7  15       52.54       56.73     10.62 o
  -5   7  15        0.70        9.88      7.62 o
  -4   7  15        5.48        7.40      6.57 o
  -3   7  15        3.34       -7.39      7.39 o
  -2   7  15       94.64      122.46      8.69 o
  -1   7  15       14.22       12.83     11.51 o
   0   7  15       19.15       14.02      7.43 o
   1   7  15       30.86       21.43      7.46 o
   2   7  15       18.71       12.09      7.21 o
   3   7  15      111.33       84.58     17.36 o
   4   7  15        5.08       12.30      7.81 o
   5   7  15       23.18       13.30     13.66 o
  -5   8  15       93.91      115.84     17.88 o
  -4   8  15       54.37       67.11     11.32 o
  -3   8  15       27.31       37.43      5.82 o
  -2   8  15      160.56      164.97      6.35 o
  -1   8  15      102.51       93.93      7.76 o
   0   8  15       41.48       41.11      7.64 o
   1   8  15       27.26       21.44      7.60 o
   2   8  15      157.66      165.22     13.78 o
   3   8  15        0.77        3.83     19.08 o
   4   8  15        7.24       28.32      9.57 o
  -4   9  15        0.07       -3.91      6.86 o
  -3   9  15        0.47        5.24      6.04 o
  -2   9  15       30.59       45.66      6.74 o
  -1   9  15      111.72      102.40     10.32 o
   0   9  15        0.89       -8.16      8.16 o
   1   9  15        2.82        4.63     11.59 o
   2   9  15        2.35       11.92     11.12 o
   3   9  15       60.89       86.26     13.97 o
  -2  10  15      118.08      109.92      6.95 o
  -1  10  15       10.76       17.25      7.01 o
   0  10  15       65.61       77.96      7.27 o
  -8   0  16        2.01       17.32      7.97 o
  -6   0  16        1.73       27.41     12.88 o
  -4   0  16      210.04      176.81      6.58 o
  -2   0  16      149.26      181.78     40.53 o
   0   0  16      349.37      357.27     14.57 o
   2   0  16      135.64      130.23      9.24 o
   4   0  16      119.53      107.97      9.57 o
   6   0  16       31.64       42.78      9.14 o
  -8   1  16      137.07       96.66     12.35 o
  -7   1  16       37.11       38.13     13.55 o
  -6   1  16      179.39      186.91     12.94 o
  -5   1  16        0.99       18.81      8.29 o
  -4   1  16      460.13      441.55     18.43 o
  -3   1  16        0.87        4.10      8.01 o
  -2   1  16      420.73      410.45     14.52 o
  -1   1  16       53.89       55.99     10.59 o
   0   1  16      412.94      473.86     77.02 o
   1   1  16      519.38      520.75      9.92 o
   2   1  16      190.66      211.91      6.81 o
   3   1  16        1.35        3.81      8.81 o
   4   1  16       21.14       31.22      7.27 o
   5   1  16       38.39       49.76     11.41 o
   6   1  16        9.23        3.34      6.54 o
  -8   2  16        6.86       23.34      6.12 o
  -7   2  16        2.95       11.80      7.79 o
  -6   2  16       15.81       47.85      7.72 o
  -5   2  16       47.04       54.06      6.22 o
  -4   2  16       42.50       46.23      4.99 o
  -3   2  16      352.39      324.80      8.04 o
  -2   2  16       94.96       93.03      5.18 o
  -1   2  16       69.14       82.08      7.67 o
   0   2  16      782.19      787.54     34.64 o
   1   2  16       24.96       21.58      8.60 o
   2   2  16      200.41      168.39      7.98 o
   3   2  16       15.69        0.39     16.71 o
   4   2  16      387.19      401.07     15.74 o
   5   2  16       15.22       17.57      9.18 o
   6   2  16       35.96       36.04      6.85 o
  -7   3  16       43.90       45.52      9.16 o
  -6   3  16       99.44       84.44      4.69 o
  -5   3  16       64.67       68.41      6.65 o
  -4   3  16      743.59      705.46     13.09 o
  -3   3  16       41.99       54.41      5.77 o
  -2   3  16       96.58      118.78      6.78 o
  -1   3  16      248.27      242.40      6.16 o
   0   3  16      176.61      179.46     10.93 o
   1   3  16        0.49       -0.02      7.18 o
   2   3  16        0.58       12.01      9.80 o
   3   3  16      238.32      206.09     37.78 o
   4   3  16       50.20       57.69      7.58 o
   5   3  16        4.97       20.74     12.86 o
   6   3  16        0.02        9.60      6.80 o
  -7   4  16        0.29       -1.77      7.66 o
  -6   4  16       18.49       24.53      7.95 o
  -5   4  16       19.13       12.17      5.57 o
  -4   4  16      162.16      150.68      6.89 o
  -3   4  16       24.06       26.09      8.12 o
  -2   4  16      139.72      143.39     10.01 o
  -1   4  16       26.01       42.15     15.64 o
   0   4  16      606.41      560.78     12.88 o
   1   4  16        1.32        7.43     14.39 o
   2   4  16       97.63       81.11     16.78 o
   3   4  16        5.27       15.18      7.08 o
   4   4  16       93.51      109.95     13.38 o
   5   4  16        0.62       12.95     16.18 o
   6   4  16       16.28       13.82      6.77 o
  -7   5  16        3.33       20.16      6.95 o
  -6   5  16       92.38       89.32      7.82 o
  -5   5  16      121.85      125.58      7.72 o
  -4   5  16      121.37       94.40      7.66 o
  -3   5  16       24.48       32.35      5.56 o
  -2   5  16      383.34      390.34     20.60 o
  -1   5  16       93.24      102.82     11.24 o
   0   5  16       53.93       56.50      7.22 o
   1   5  16       15.88       12.78      7.12 o
   2   5  16      178.10      183.88     15.40 o
   3   5  16       36.58       31.46     12.50 o
   4   5  16        1.36       19.22     13.11 o
   5   5  16        9.79        8.70      8.29 o
  -6   6  16        8.88       17.09      8.79 o
  -5   6  16        2.27       -0.42      9.50 o
  -4   6  16       81.09       88.92     17.03 o
  -3   6  16        0.33       24.56      7.32 o
  -2   6  16       89.74       80.18      8.48 o
  -1   6  16       14.89       28.77      8.06 o
   0   6  16       83.34       74.21      9.40 o
   1   6  16       18.78       40.12      9.59 o
   2   6  16      393.87      369.89     42.48 o
   3   6  16       60.51       63.17     18.73 o
   4   6  16       23.26       20.72     13.66 o
   5   6  16        8.78        6.02      9.30 o
  -5   7  16       43.50       51.03      6.77 o
  -4   7  16        7.93        6.20      5.78 o
  -3   7  16      123.31      130.78      6.73 o
  -2   7  16      334.92      338.03     11.73 o
  -1   7  16      246.51      242.90      8.01 o
   0   7  16        0.71       16.10      7.28 o
   1   7  16       30.71       34.21      9.23 o
   2   7  16       17.74       30.93      7.56 o
   3   7  16       35.10       46.67     17.18 o
   4   7  16        0.23       18.49     13.82 o
  -5   8  16       18.91       20.44      6.99 o
  -4   8  16        0.30       -1.85      7.87 o
  -3   8  16        1.94        4.13      6.10 o
  -2   8  16       95.23       70.19      7.69 o
  -1   8  16        4.63       14.01      5.99 o
   0   8  16        2.00        7.71      6.54 o
   1   8  16       32.39       39.49     22.92 o
   2   8  16      110.76       89.68     14.28 o
   3   8  16       82.22       62.59      8.57 o
  -3   9  16       14.80       27.32      6.33 o
  -2   9  16        1.50       10.34      7.80 o
  -1   9  16      142.79      134.90      7.57 o
   0   9  16        4.75       17.99      7.85 o
   1   9  16       49.19       72.73     10.83 o
   2   9  16        3.77      -15.86     15.95 o
  -7   0  17      139.91      121.23      9.54 o
  -5   0  17      340.76      344.34      8.09 o
  -3   0  17       18.47       19.14     10.68 o
  -1   0  17      811.67      887.85     15.07 o
   1   0  17        0.38       -2.97      8.74 o
   3   0  17      122.00      105.77      9.69 o
   5   0  17        0.58        3.86      9.32 o
  -7   1  17      106.31      122.79      6.77 o
  -6   1  17        6.79        1.24      6.71 o
  -5   1  17       46.61       58.18      6.58 o
  -4   1  17        0.14        2.15      5.72 o
  -3   1  17      534.42      462.03     14.07 o
  -2   1  17       22.20       33.89      6.05 o
  -1   1  17      709.85      767.89     37.86 o
   0   1  17        5.59       -8.42     10.46 o
   1   1  17      444.06      413.69     18.62 o
   2   1  17       43.91       66.03      8.78 o
   3   1  17      642.11      615.78     16.89 o
   4   1  17        4.52       -2.43      9.04 o
   5   1  17       21.68       47.89      9.56 o
   6   1  17        0.58       10.16      6.07 o
  -7   2  17       47.68       27.92      6.08 o
  -6   2  17       21.36        7.73      9.27 o
  -5   2  17      304.07      268.18     14.25 o
  -4   2  17       26.57       30.41      7.85 o
  -3   2  17      106.92      110.03      8.42 o
  -2   2  17      135.24      111.32     14.68 o
  -1   2  17      111.13      107.01      8.56 o
   0   2  17        0.10       -3.84      6.98 o
   1   2  17       31.38       29.48     22.44 o
   2   2  17       36.94       30.35      7.63 o
   3   2  17      148.80      133.98      7.85 o
   4   2  17       48.19       51.54      7.52 o
   5   2  17       80.24       54.62      9.62 o
   6   2  17        7.38        9.29      6.12 o
  -7   3  17        3.37       23.09      6.02 o
  -6   3  17        0.59       -1.44      7.66 o
  -5   3  17      219.22      204.23     11.20 o
  -4   3  17       22.98       31.80      5.57 o
  -3   3  17      128.49      117.74     12.06 o
  -2   3  17       52.52       45.75      7.29 o
  -1   3  17      853.03      741.40     23.52 o
   0   3  17      366.06      370.27     51.86 o
   1   3  17      345.48      289.29     24.76 o
   2   3  17       24.87       20.30     10.30 o
   3   3  17      206.55      203.22      9.54 o
   4   3  17        7.18       -2.18     11.02 o
   5   3  17       48.06       66.60      9.57 o
   6   3  17        1.46       18.44      6.88 o
  -7   4  17       37.66       63.67     16.72 o
  -6   4  17        0.21       -3.53      4.90 o
  -5   4  17       89.46       92.85     10.40 o
  -4   4  17      208.38      188.98     10.25 o
  -3   4  17      183.54      207.47     12.56 o
  -2   4  17       34.39       38.00      6.10 o
  -1   4  17        7.37       15.22      5.01 o
   0   4  17       22.94       10.73     17.78 o
   1   4  17       73.74       63.07      7.65 o
   2   4  17       51.24       59.44     14.76 o
   3   4  17       24.65        3.54     13.16 o
   4   4  17       10.06       23.27      9.24 o
   5   4  17        0.17       -9.58     13.27 o
  -6   5  17        4.57       22.53     11.49 o
  -5   5  17       90.08       80.28      7.66 o
  -4   5  17       36.89       44.62      5.29 o
  -3   5  17      109.15      106.38      5.88 o
  -2   5  17       26.29       19.83      7.26 o
  -1   5  17      253.07      236.46      6.33 o
   0   5  17      316.23      332.41      7.90 o
   1   5  17      211.08      207.21     28.96 o
   2   5  17        9.69       18.81      7.12 o
   3   5  17       81.30       96.44     14.69 o
   4   5  17       48.22       81.92     11.23 o
   5   5  17       40.52       38.78      6.96 o
  -6   6  17        1.18        1.04      7.68 o
  -5   6  17       17.17       33.66      6.54 o
  -4   6  17       70.12       75.23      8.86 o
  -3   6  17       33.43       28.34      7.55 o
  -2   6  17      181.99      181.72     19.98 o
  -1   6  17        0.04       25.41      7.25 o
   0   6  17       11.58       35.16      5.54 o
   1   6  17        1.03       -7.50      7.50 o
   2   6  17       66.15       55.96     14.89 o
   3   6  17        9.49        2.83     10.19 o
   4   6  17       16.79       17.44      7.83 o
  -5   7  17       28.99       14.02      6.83 o
  -4   7  17       17.91       31.07      6.00 o
  -3   7  17      100.45       79.40     12.13 o
  -2   7  17        3.94        0.74      5.85 o
  -1   7  17       94.70       76.96      6.71 o
   0   7  17       20.53       41.85      7.52 o
   1   7  17       65.18      100.36      9.42 o
   2   7  17       67.73       76.59      9.63 o
   3   7  17       21.71        7.59      8.33 o
  -4   8  17        1.61        2.54      8.01 o
  -3   8  17       15.88       23.79     10.05 o
  -2   8  17       71.25       77.81     12.53 o
  -1   8  17        1.66        1.84      7.49 o
   0   8  17        0.10       -4.58      6.65 o
   1   8  17        2.37       17.99     18.93 o
   2   8  17       10.46        1.81     15.52 o
  -2   9  17       75.30       75.81     12.37 o
  -1   9  17       33.33       38.26      8.04 o
   0   9  17        3.91       -6.96      7.96 o
  -6   0  18      115.51      103.04     11.31 o
  -4   0  18      386.25      363.22      9.39 o
  -2   0  18      664.24      635.99     82.61 o
   0   0  18      267.52      260.48     10.66 o
   2   0  18      267.76      290.79     10.53 o
   4   0  18       22.46       21.35      8.83 o
  -7   1  18        2.92       20.07      9.36 o
  -6   1  18       79.49       80.38      5.97 o
  -5   1  18       16.46       38.33      4.79 o
  -4   1  18        1.42        8.12      6.01 o
  -3   1  18       18.36       38.84      5.35 o
  -2   1  18        4.27        8.51     11.57 o
  -1   1  18       77.50       81.13     11.16 o
   0   1  18      109.19       95.98      7.45 o
   1   1  18       37.32       44.17     17.12 o
   2   1  18       25.95        3.07      9.06 o
   3   1  18       44.15       58.75     12.28 o
   4   1  18       41.88       32.15      9.28 o
   5   1  18       22.85       39.68      7.88 o
  -7   2  18       11.83       15.80      6.04 o
  -6   2  18       73.28       61.32      5.05 o
  -5   2  18        9.26       26.73      6.71 o
  -4   2  18      404.60      375.10      6.92 o
  -3   2  18        0.64        1.78      6.11 o
  -2   2  18      257.72      231.93     14.25 o
  -1   2  18      141.53      167.98     16.58 o
   0   2  18      342.65      392.70     60.91 o
   1   2  18        0.83       13.14     15.72 o
   2   2  18      178.93      177.67      8.06 o
   3   2  18       88.13       93.79      9.43 o
   4   2  18       35.10       29.03     15.10 o
   5   2  18       13.96       31.04     24.95 o
  -7   3  18        2.00        8.18      5.09 o
  -6   3  18        6.46       13.00      8.55 o
  -5   3  18       54.98       52.52      6.97 o
  -4   3  18        3.15       20.64      6.17 o
  -3   3  18        2.77        8.80      6.25 o
  -2   3  18        3.99       14.85      5.50 o
  -1   3  18       53.57       57.51      7.16 o
   0   3  18       72.26       58.59      7.25 o
   1   3  18        0.33       -1.34      7.25 o
   2   3  18        6.49       15.57     16.94 o
   3   3  18        1.84       20.86     10.30 o
   4   3  18      139.18      117.12     24.83 o
   5   3  18       10.32        7.96      9.85 o
  -6   4  18       70.62       83.50     10.03 o
  -5   4  18       60.97       92.91     13.88 o
  -4   4  18      262.72      225.05     11.04 o
  -3   4  18        1.52        8.16      6.21 o
  -2   4  18      216.32      205.70      8.49 o
  -1   4  18      113.04      117.36      8.07 o
   0   4  18      268.48      244.47      9.48 o
   1   4  18       11.55       36.93      7.27 o
   2   4  18      238.37      225.40     17.75 o
   3   4  18       44.43       46.38      7.83 o
   4   4  18       28.36       46.80      9.67 o
   5   4  18        2.31       17.63     10.10 o
  -6   5  18       25.61       44.34      5.61 o
  -5   5  18        1.41       10.62     11.60 o
  -4   5  18        3.85        4.61      7.24 o
  -3   5  18       19.90       27.49      6.99 o
  -2   5  18        0.03       -2.60      6.35 o
  -1   5  18        1.10       26.57     14.52 o
   0   5  18       20.65       17.94     13.03 o
   1   5  18       10.82       10.58      9.07 o
   2   5  18       62.41       61.07     23.16 o
   3   5  18       22.06       24.22      7.62 o
   4   5  18        7.39       15.56     10.35 o
  -5   6  18       27.85       32.76      6.05 o
  -4   6  18       24.18       35.84      7.08 o
  -3   6  18       12.21       23.59      6.47 o
  -2   6  18      285.07      260.52     20.22 o
  -1   6  18       65.99       67.29      7.52 o
   0   6  18       14.85       10.81      7.38 o
   1   6  18       31.79       28.81      6.74 o
   2   6  18      110.44      107.89     15.83 o
   3   6  18       30.46       15.76     35.66 o
   4   6  18       30.19       35.78      9.68 o
  -4   7  18        0.51       10.12      6.71 o
  -3   7  18        0.61       -1.99      6.57 o
  -2   7  18       14.38       18.66      6.72 o
  -1   7  18        3.17       12.69      7.53 o
   0   7  18       18.47       23.18      6.15 o
   1   7  18       11.17       21.55      9.53 o
   2   7  18       53.34       50.85     19.26 o
   3   7  18        1.43       47.81     18.02 o
  -3   8  18       22.10       28.92      7.04 o
  -2   8  18       36.60       56.01     17.98 o
  -1   8  18       35.72       38.21      7.94 o
   0   8  18       15.17       21.62      7.76 o
   1   8  18       10.44       22.33      9.72 o
  -7   0  19        2.14        4.62     29.32 o
  -5   0  19       30.33       60.76      8.89 o
  -3   0  19       51.56       38.62      6.04 o
  -1   0  19      100.84      113.55     12.89 o
   1   0  19       64.92       58.47     12.68 o
   3   0  19      207.12      206.92     13.66 o
   5   0  19        0.61        4.72     13.64 o
  -7   1  19       43.19       28.98      6.15 o
  -6   1  19       12.16       20.90      5.47 o
  -5   1  19      272.52      245.87     11.98 o
  -4   1  19        5.10        4.06      9.51 o
  -3   1  19      139.99      144.68     10.81 o
  -2   1  19        7.21       17.12     10.60 o
  -1   1  19      521.24      542.90     45.44 o
   0   1  19        0.67       12.35     38.35 o
   1   1  19       52.87       55.03      9.02 o
   2   1  19        7.02        7.86      8.91 o
   3   1  19       67.24       59.66      7.76 o
   4   1  19        3.51       22.21      7.68 o
   5   1  19       10.21       17.56      9.54 o
  -6   2  19        7.68        3.51      8.99 o
  -5   2  19       10.63       25.40      5.59 o
  -4   2  19        9.02       14.35      9.48 o
  -3   2  19        9.38        8.02      8.95 o
  -2   2  19        1.07       15.55      6.30 o
  -1   2  19      172.36      169.32      9.28 o
   0   2  19        5.16       25.07     32.72 o
   1   2  19       44.88       51.07     18.27 o
   2   2  19        0.79       23.32      8.86 o
   3   2  19      187.26      190.09     34.00 o
   4   2  19        5.80       -0.55      7.55 o
   5   2  19       78.21       61.79      8.30 o
  -6   3  19       21.91       31.33      5.04 o
  -5   3  19      124.40       92.60      6.73 o
  -4   3  19       26.80       35.53     12.13 o
  -3   3  19      114.47      125.46     11.41 o
  -2   3  19       15.04       22.55     12.89 o
  -1   3  19       64.94       73.12      8.83 o
   0   3  19       10.84       19.49      7.19 o
   1   3  19      195.83      206.96     29.35 o
   2   3  19       90.25       90.72     20.34 o
   3   3  19        7.87       25.46     10.85 o
   4   3  19        7.21        4.19     16.14 o
  -6   4  19        0.21        9.15     13.34 o
  -5   4  19       33.00       26.00      6.63 o
  -4   4  19       21.08       45.44      7.48 o
  -3   4  19        1.30       16.34      8.72 o
  -2   4  19       20.89       15.78     11.10 o
  -1   4  19      107.22       87.80      5.96 o
   0   4  19       25.93       51.91     19.39 o
   1   4  19       56.78       41.13      6.67 o
   2   4  19        3.31       -5.68      7.58 o
   3   4  19       35.45       33.92     17.11 o
   4   4  19       11.82       14.39      9.81 o
  -5   5  19       57.78       46.90      8.41 o
  -4   5  19       56.16       52.87      9.04 o
  -3   5  19      167.49      193.27      8.41 o
  -2   5  19       13.77       34.77      7.96 o
  -1   5  19       21.39       34.91      5.25 o
   0   5  19        1.52       -5.06      7.17 o
   1   5  19       54.52       66.16      9.39 o
   2   5  19       71.60       76.53      9.74 o
   3   5  19        1.23       15.73      7.80 o
   4   5  19        0.16       40.57     32.74 o
  -5   6  19       14.73        6.19     14.22 o
  -4   6  19       41.38       56.52     11.55 o
  -3   6  19       52.58       29.75      6.05 o
  -2   6  19        1.32       -3.74      7.72 o
  -1   6  19       26.58       39.11      9.48 o
   0   6  19        9.28        2.39     22.53 o
   1   6  19       78.90       83.43     27.65 o
   2   6  19        0.14       13.88      9.44 o
   3   6  19       29.20       28.83      9.92 o
  -3   7  19       20.68       15.96     10.25 o
  -2   7  19       50.16       40.85      6.84 o
  -1   7  19       14.51       20.59      7.80 o
   0   7  19        2.20        8.74      7.85 o
   1   7  19       13.99       19.65      9.62 o
   2   7  19       19.95       36.50      8.16 o
  -1   8  19       13.00       29.67     13.52 o
   0   8  19        0.82        6.79     13.97 o
  -6   0  20       47.54       27.15      9.66 o
  -4   0  20        5.76        1.66      6.14 o
  -2   0  20      181.73      209.25     10.14 o
   0   0  20       31.28       57.08     12.87 o
   2   0  20       10.53       23.98      9.37 o
   4   0  20        0.23       38.84     13.32 o
  -6   1  20       21.45        7.79      6.10 o
  -5   1  20        0.72       -8.44     10.46 o
  -4   1  20       57.21       56.00      6.57 o
  -3   1  20        6.11        8.48      5.14 o
  -2   1  20      137.69      142.70     32.71 o
  -1   1  20       15.88       25.71      7.22 o
   0   1  20      102.67      101.84      7.56 o
   1   1  20        9.08       -8.91      8.91 o
   2   1  20      213.38      232.21     26.01 o
   3   1  20       11.59       21.08      6.83 o
   4   1  20       37.73       26.26      7.89 o
  -6   2  20       43.19       39.99      7.75 o
  -5   2  20       48.88       49.10      5.44 o
  -4   2  20       41.04       52.40      7.82 o
  -3   2  20       19.28       20.69      6.06 o
  -2   2  20       68.41       71.24      6.54 o
  -1   2  20        9.26       23.45      6.44 o
   0   2  20        0.87       -7.58      7.58 o
   1   2  20        4.94       13.61      7.21 o
   2   2  20        5.89       13.46      9.03 o
   3   2  20        0.18       -5.15      6.66 o
   4   2  20        7.90       -7.89     14.12 o
  -6   3  20        0.89        1.54      5.62 o
  -5   3  20        4.40       10.50     12.91 o
  -4   3  20       70.58       81.83     11.12 o
  -3   3  20        0.06       17.48      5.33 o
  -2   3  20       78.89       82.10     10.57 o
  -1   3  20       65.29       62.83     13.77 o
   0   3  20      186.86      185.91      9.51 o
   1   3  20        4.81       12.11      8.41 o
   2   3  20      103.86       98.83      7.00 o
   3   3  20       18.38       29.00     10.03 o
   4   3  20       23.84       14.19     18.97 o
  -5   4  20       35.60       38.59      7.35 o
  -4   4  20       68.54       66.12      5.59 o
  -3   4  20       35.27       62.76      6.08 o
  -2   4  20       61.90       57.20      6.07 o
  -1   4  20        3.19       13.46      6.56 o
   0   4  20        1.27       30.67      9.17 o
   1   4  20       17.79       34.83     12.14 o
   2   4  20        0.99       11.28     14.72 o
   3   4  20        3.98        7.45      9.53 o
  -5   5  20       60.87       55.23     17.20 o
  -4   5  20       41.24       37.09     12.12 o
  -3   5  20        9.90        3.40      7.73 o
  -2   5  20      158.67      147.72      9.43 o
  -1   5  20       83.10       83.09      6.83 o
   0   5  20       49.30       45.47      9.39 o
   1   5  20       16.24       36.01      9.38 o
   2   5  20       84.08       91.48     12.52 o
   3   5  20        7.99       29.12     13.45 o
  -4   6  20        9.53       23.43      7.09 o
  -3   6  20       21.38       12.87      6.97 o
  -2   6  20        8.71       33.03      6.77 o
  -1   6  20        2.17       19.13      9.88 o
   0   6  20       16.35       30.99      9.43 o
   1   6  20        6.50       46.61     25.96 o
   2   6  20       16.60        8.16      9.85 o
  -2   7  20       99.72       88.88     16.60 o
  -1   7  20       31.47       41.93      6.90 o
   0   7  20       16.35       31.93     22.88 o
  -5   0  21       89.56       85.25      8.53 o
  -3   0  21       28.37       32.26      9.44 o
  -1   0  21      196.91      223.38     13.84 o
   1   0  21       31.34       31.76     13.39 o
   3   0  21       70.22       44.69     13.80 o
  -6   1  21       14.87        7.33     13.84 o
  -5   1  21        1.90        9.20      5.04 o
  -4   1  21        9.70       21.03      5.24 o
  -3   1  21        0.08        4.47     10.58 o
  -2   1  21        4.42       10.31     19.54 o
  -1   1  21        2.69       20.12     20.02 o
   0   1  21        0.23       -0.14      7.50 o
   1   1  21        3.93       39.64     21.29 o
   2   1  21        8.43        4.44      7.73 o
   3   1  21       24.63       31.48      7.66 o
   4   1  21        0.01       -5.01     13.70 o
  -5   2  21       96.96       79.73     18.83 o
  -4   2  21       10.16       -6.76      6.76 o
  -3   2  21       58.09       86.81     23.39 o
  -2   2  21       29.75       22.22      6.52 o
  -1   2  21      104.36       95.89      9.23 o
   0   2  21        3.61       27.61      9.22 o
   1   2  21       90.43       89.40      7.80 o
   2   2  21       13.11       20.46      9.17 o
   3   2  21       18.42       26.52     13.43 o
  -5   3  21        0.39       22.14     11.02 o
  -4   3  21        5.96       29.98     11.75 o
  -3   3  21       30.44       36.87      7.58 o
  -2   3  21       28.50       32.13      5.98 o
  -1   3  21       35.78       31.44      7.63 o
   0   3  21        0.00       -1.18     20.52 o
   1   3  21        7.79       -7.58     15.24 o
   2   3  21        0.39       14.94     11.28 o
   3   3  21       15.07       17.18     10.09 o
  -4   4  21       34.92       53.32     12.15 o
  -3   4  21       79.02       83.09     16.25 o
  -2   4  21       52.80       35.05      9.35 o
  -1   4  21       20.74       29.26     11.42 o
   0   4  21       25.49       57.95      9.69 o
   1   4  21       97.39      104.44     25.74 o
   2   4  21       34.73       35.59      7.86 o
   3   4  21        4.09       26.88     14.16 o
  -4   5  21        0.67       18.01      9.76 o
  -3   5  21        0.08       -6.84      6.84 o
  -2   5  21       14.06       21.92      6.89 o
  -1   5  21        0.14       11.12     10.90 o
   0   5  21       13.72       23.01      9.38 o
   1   5  21       10.54       26.87     22.29 o
   2   5  21        1.02       21.91      9.96 o
  -2   6  21       54.08       48.09     11.79 o
  -1   6  21       43.45       35.64      6.26 o
   0   6  21        6.78       21.81      9.93 o
  -4   0  22       55.91       52.07      7.67 o
  -2   0  22      180.53      220.75     14.22 o
   0   0  22       28.05       27.90     13.27 o
   2   0  22       60.77       85.19     13.68 o
  -5   1  22        5.06       12.31      5.23 o
  -4   1  22       39.13       37.31      6.06 o
  -3   1  22        1.99        9.92      6.51 o
  -2   1  22       91.26       90.89     10.52 o
  -1   1  22       11.55       14.86     11.26 o
   0   1  22       11.38       12.06     15.34 o
   1   1  22        0.10        2.93      8.09 o
   2   1  22        8.89       -1.53     11.05 o
   3   1  22        0.13       12.83      9.68 o
  -4   2  22        8.37       20.60      6.03 o
  -3   2  22        9.00       39.21      6.60 o
  -2   2  22       16.77       10.64      7.67 o
  -1   2  22        0.79       14.77      9.21 o
   0   2  22       24.49       20.60      7.61 o
   1   2  22        2.86       18.25      7.47 o
   2   2  22       40.45       46.36     44.69 o
  -4   3  22       18.19        4.82      9.08 o
  -3   3  22        1.24       10.00      7.77 o
  -2   3  22       16.69       29.77      8.01 o
  -1   3  22        7.19       25.23     12.07 o
   0   3  22        7.99        0.84     14.31 o
   1   3  22       15.30       10.21      9.71 o
   2   3  22       15.51       44.29      7.89 o
  -3   4  22        0.02        1.03      8.04 o
  -2   4  22        3.91       16.56     13.41 o
  -1   4  22       19.10       -4.00     13.10 o
   0   4  22        7.89       17.14      9.64 o
   1   4  22        0.02       11.23     19.86 o
  -2   5  22       24.93       19.50      6.99 o
  -1   5  22       10.94       23.34      9.80 o
   0   5  22       36.59       54.53     29.20 o
  -3   0  23        2.95       34.51      9.64 o
  -1   0  23        0.27       -9.55      9.55 o
   1   0  23        0.18       15.99      9.75 o
  -4   1  23        1.91       -8.18      8.18 o
  -3   1  23       55.33       37.12      8.15 o
  -2   1  23        0.45       23.80     12.12 o
  -1   1  23      117.09      127.03     22.17 o
   0   1  23       21.04       50.31     26.17 o
   1   1  23       42.33       57.52     23.21 o
   2   1  23        0.48       -9.50      9.50 o
  -3   2  23       31.22       31.52      6.21 o
  -2   2  23        3.35       28.18      9.62 o
  -1   2  23        0.15       11.36      7.91 o
   0   2  23        0.11       34.37      9.41 o
   1   2  23        2.76       -9.23     21.93 o
  -3   3  23       23.72       68.33     14.02 o
  -2   3  23       13.65       49.58      9.77 o
  -1   3  23        4.72       10.83      9.76 o
   0   3  23        0.79       -0.20      8.03 o
   1   3  23       37.95       31.58     12.57 o
  -1   4  23        8.10       14.07     14.34 o
  -2   0  24      120.95       88.87     14.48 o
   0   0  24       83.23       78.50     10.32 o
  -2   1  24        6.21      -13.72     13.72 o
  -1   1  24        0.05       -3.25      8.34 o
   0   1  24        0.87       17.56     14.13 o
 
